# Supplementary material for: The EV71 2A protease occupies the central cleft of SETD3 and disrupts SETD3-actin interaction
Source: Nat Commun. 2024 May 16;15:4176. doi: 10.1038/s41467-024-48504-w (PMC11099015; doi:10.1038/s41467-024-48504-w)
Supplement: Supplementary file 4 — Supplementary Data 1 [file 41467_2024_48504_MOESM4_ESM.xlsx]

## Sheet: Sheet1
Gene names	Optimized genes sequence
SETD3	>ATGGGTAAAAAATCCCGTGTTAAAACCCAGAAATCTGGCACCGGCGCGACCGCAACCGTTAGCCCGAAAGAAATCCTGAACCTGACCAGCGAACTGCTGCAGAAATGTTCCTCTCCGGCGCCGGGTCCGGGTAAAGAATGGGAAGAATACGTTCAGATCCGTACCCTGGTTGAAAAAATCCGTAAAAAACAGAAAGGTCTGTCTGTGACCTTCGATGGTAAACGTGAAGATTATTTCCCGGATCTGATGAAATGGGCGTCCGAAAACGGCGCTAGCGTTGAAGGCTTCGAAATGGTGAACTTCAAAGAAGAAGGTTTCGGTCTGCGTGCAACCCGTGATATTAAAGCCGAAGAACTGTTCCTGTGGGTTCCGCGTAAACTGCTGATGACCGTGGAAAG…
CVB 2A	>ATGGGCCAGCAGTCTGGCGCCGTGTACGTGGGAAATTACCGGGTGGTGAACAGACACCTGGCCACCAGCGCCGACTGGCAGAACTGCGTGTGGGAAAGCTACAACCGGGACCTGCTCGTGTCCACAACCACCGCCCATGGCTGCGACATCATCGCCAGATGTCAATGTACCACAGGCGTGTATTTCTGCGCCAGCAAGAACAAGCACTACCCCATCAGCTTCGAGGGCCCTGGCCTGGTGGAAGTGCAGGAGTCTGAGTACTACCCTAGACGGTACCAGAGCCACGTGCTGCTGGCTGCTGGCTTCAGCGAGCCAGGCGACTGCGGCGGAATCCTGAGATGCGAGCACGGAGTTATCGGCATCGTGACCATGGGCGGCGAGGGCGTGGTCGGATTTGC…
human-β-actin	>ATGGATGACGACATTGCGGCCCTCGTAGTTGACAATGGAAGCGGAATGTGCAAAGCGGGCTTTGCCGGGGATGATGCACCTCGAGCAGTGTTCCCAAGCATTGTTGGCCGACCCAGGCATCAAGGGGTGATGGTAGGCATGGGCCAGAAAGACTCTTATGTTGGAGACGAGGCTCAATCAAAGAGGGGAATCTTGACCCTTAAATATCCTATAGAGCACGGGATCGTAACAAACTGGGATGATATGGAGAAAATATGGCATCATACTTTTTACAACGAGCTTCGTGTGGCACCAGAAGAACACCCTGTCCTTCTAACCGAAGCTCCCCTCAACCCGAAGGCCAATCGTGAAAAAATGACCCAAATTATGTTCGAAACTTTTAATACACCCGCCATGTA…
