# Supplementary material for: The EV71 2A protease occupies the central cleft of SETD3 and disrupts SETD3-actin interaction
Source: Nat Commun. 2024 May 16;15:4176. doi: 10.1038/s41467-024-48504-w (PMC11099015; doi:10.1038/s41467-024-48504-w)
Supplement: Supplementary file 5 — Supplementary Data 2 [file 41467_2024_48504_MOESM5_ESM.xlsx]

## Sheet: Sheet1
Name	Forward primer(5’-3’)	Reverse primer(5’-3’)
pET28a-N-His-SUMO-SETD3	CAGATTGGTGGATCCATGGGTAAAAAATCCCGTGTT	TGGTGGTGGTGCTCGAGTTATTCTTTAACGCCAGCGGT
pET28a-N-His-SUMO-SETD3(1-498)	CAGATTGGTGGATCCATGGGTAAAAAATCCCGTGTT	TGGTGGTGGTGCTCGAGTTATGGCGCTTTTTCTTCCAT
pET28a-N-His-EV71 2A	GTGCCGCGCGGCAGCCATATGGGGAAATTTGGACAACAGTCT	TGGTGGTGGTGCTCGAGTTACTGTTCCATAGCTTCTTCATCT
pET28a-N-His-EV71 2A	ATGCCGGTGGTATCCTTAGATGCCAACATGGC	AAGGATACCACCGGCATCACCAGGTTCTGAGTGACCC
C110A
pFastBacDual-PH-N-His-TEV-SETD3-P10-EV71 2A C110A	P10 for 2A:	P10 for 2A:
	ATCacccgggatctcgagATGGGGAAATTTGGACAACAGTCT	CCCccatctcccggtaccTTACTGTTCCATAGCTTCTTCATCT
	PH For SETD3:	PH For SETD3:
	TATTTTCAGGGCGGATCCGGTAAAAAATCCCGTGTT	GTACTTCTCGACAAGCTTTTATTCTTTAACGCCAGCGGT
pFastBacDual-PH-N-His-TEV-SETD3(2-503)-P10-EV71 2AC110A	P10 for 2A:	P10 for 2A:
	ATCacccgggatctcgagATGGGGAAATTTGGACAACAGTCT	CCCccatctcccggtaccTTACTGTTCCATAGCTTCTTCATCT
	PH For SETD3:	PH For SETD3(2-503):
	TATTTTCAGGGCGGATCCGGTAAAAAATCCCGTGTT	GTACTTCTCGACAAGCTTTTATTCGTATTTCGGCAGTGG
pET28a-N-His-EV71 2A	GTAACTCGAGGGCAAAACACTACC	GGTAGTGTTTTGCCCTCGAGTTAC
R69A
pET28a-N-His-EV71 2A	GTAACTCGAGGAGAGCACACTACCCAGTC	GACTGGGTAGTGTGCTCTCCTCGAGTTAC
K70A
pET28a-N-His-EV71 2A	CGAGGAGAAAAGCCTACCCAGTCAG	CTGACTGGGTAGGCTTTTCTCCTCG
H71A
pET28a-N-His-EV71 2A	GAGGAGAAAACACGCACCAGTCAGTTTTTC	GAAAAACTGACTGGTGCGTGTTTTCTCCTC
Y72A
pET28a-N-His-EV71 2A	AGAgcagcagcaCCAGTCAGTTTTTCAAAGCCCA	ACTGGtgctgctgcTCTCCTCGAGTTACAGTAGTACACCC
KHY(70-72)AAA
pET28a-N-His-CVB3 2A	CGCGGCAGCCATATGGGCCAGCAGTCTGGCGCC	GTGGTGGTGCTCGAGTTACTGTTCCATGGCGTCATCTTCC
pET28a-N-His-CVB3 2A	AGCCAGGCGACGCAGGCGGAATCCT	AGGATTCCGCCTGCGTCGCCTGGCT
C107A
pBR322-EV71-R69A	GCAaaacactacccagtcagtttttcaaaacccag	catcgagttacagtagtacacccctgtctg
pBR322-EV71-K70A	GCAcactacccagtcagtttttcaaaacccagcctga	tctcatcgagttacagtagtacacccctgt
pBR322-EV71-H71A	aaaGCCtacccagtcagtttttcaaaacccagcctga	tctcatcgagttacagtagtacacccctgt
pBR322-EV71-Y72A	aaacacGCCccagtcagtttttcaaaacccagcctga	tctcatcgagttacagtagtacacccctgt
pBR322-EV71-KHY(70-72)AAA	GCAGCCGCCccagtcagtttttcaaaacccagcctga	tctcatcgagttacagtagtacacccctgt
pcDNA-IRES-2A-KHY(70-72)AAA	AGAGCAGCAGCACCGGTCAGTTTCTCGAAACCCAGTT	CATTGAGTTACAATAATACACTCCTGTCTG
pcDNA-IRES-2A (ΔVP1)	GGGAAATTTGGACAGCAGTCCGGAGC	CATATCGATGGCCATGGTATTATCAT
pFastBac-HTB-β-actin	ctgtattttcagggcgccATGGATGACGACATTGCGGC	ttggtaccgcatgcctcgagTTAGAAACACTTACGGTGTACTATCGAAGG
pFastBac-HTB-β-actin-A	TCACCACTACCgagGAACGGGAGATCGTTCGCG	TTCctcGGTAGTGGTGAAGCTATACCCCCTCT
204E
pFastBac-HTB-β-actin-P243K	ACGAACTCaagGATGGCCAGGTGATCACGATC	GCCATCcttGAGTTCGTATGATTTTTCCAGAGATG
