# Supplementary material for: The EV71 2A protease occupies the central cleft of SETD3 and disrupts SETD3-actin interaction
Source: Nat Commun. 2024 May 16;15:4176. doi: 10.1038/s41467-024-48504-w (PMC11099015; doi:10.1038/s41467-024-48504-w)
Supplement: Supplementary file 7 — Source Data [file 41467_2024_48504_MOESM7_ESM.xlsx]

## Sheet: Figure 1b,c,d,e
Fig1d	SETD3-2A		SETD3		2A		Fig1e		2A		SETD3		SETD3-2A
0.12	-2.446	0.09	0.582	13.543	-10.183			0.72864	2.30721e-13	1.45729	1.46023e-13	1.94631	6.9434e-13
0.16	-5.331	0.12	0.425	13.556	-10.177			0.75377	2.16654e-13	1.50754	1.99e-19	2.01342	6.19462e-13	Fig 1b							Fig 1c
0.2	-6.57	0.15	-3.648	13.569	-10.168			0.77889	2.30843e-13	1.55779	1.99e-19	2.08054	6.20473e-13
0.24	-7.209	0.18	-7.339	13.583	-10.149			0.80402	2.77071e-13	1.60804	1.82992e-13	2.14765	7.09074e-13
0.279	-7.642	0.209	-9.532	13.596	-10.155			0.82915	3.71597e-13	1.65829	1.99e-19	2.21477	8.93894e-13
0.319	-7.955	0.239	-10.805	13.609	-10.16			0.85427	5.47251e-14	1.70854	9.23752e-14	2.28188	1.31453e-12
0.359	-8.205	0.269	-11.668	13.623	-10.176			0.8794	9.53952e-14	1.75879	1.99e-19	2.34899	2.09682e-12
0.399	-8.393	0.299	-12.242	13.636	-10.181			0.90452	1.77089e-13	1.80905	1.99e-19	2.41611	3.66572e-12
0.439	-8.564	0.329	-12.66	13.649	-10.158			0.92965	3.41336e-13	1.8593	3.94524e-15	2.48322	7.24506e-12
0.479	-8.704	0.359	-12.95	13.663	-10.129			0.95477	6.71665e-14	1.90955	5.61804e-14	2.55034	1.58024e-11
0.519	-8.854	0.389	-13.1	13.676	-10.093			0.9799	1.6098e-13	1.9598	1.99e-19	2.61745	3.78633e-11
0.559	-8.969	0.419	-13.228	13.689	-10.068			1.00503	3.77334e-13	2.01005	1.54664e-14	2.68456	9.8491e-11
0.599	-9.063	0.449	-13.321	13.703	-10.044			1.03015	1.02545e-13	2.0603	1.99e-19	2.75168	2.80603e-10
0.639	-9.145	0.479	-13.372	13.716	-10.036			1.05528	2.83268e-13	2.11055	2.92095e-14	2.81879	8.56478e-10
0.679	-9.197	0.509	-13.451	13.729	-10.028			1.0804	7.33112e-14	2.1608	4.44248e-15	2.88591	2.67453e-09
0.719	-9.222	0.539	-13.495	13.742	-10.032			1.10553	2.45222e-13	2.21106	3.18383e-14	2.95302	9.03119e-09
0.759	-9.244	0.568	-13.509	13.756	-10.027			1.13065	3.98e-19	2.26131	3.70713e-15	3.02013	3.19555e-08
0.798	-9.242	0.598	-13.535	13.769	-10.015			1.15578	9.63728e-14	2.31156	6.34468e-14	3.08725	1.1176e-07
0.838	-9.213	0.628	-13.573	13.782	-9.998			1.1809	3.98e-19	2.36181	1.71281e-14	3.15436	4.07148e-07
0.878	-9.194	0.658	-13.579	13.796	-9.978			1.20603	9.84708e-14	2.41206	1.16743e-14	3.22148	1.47987e-06
0.918	-9.139	0.688	-13.593	13.809	-9.964			1.23116	3.98e-19	2.46231	3.68443e-15	3.28859	5.09135e-06
0.958	-9.09	0.718	-13.639	13.822	-9.948			1.25628	1.57256e-13	2.51256	1.29648e-14	3.3557	1.83457e-05
0.998	-9.047	0.748	-13.614	13.836	-9.943			1.28141	3.98e-19	2.56281	4.99188e-14	3.42282	6.23449e-05
1.038	-8.984	0.778	-13.622	13.849	-9.932			1.30653	3.38991e-13	2.61307	5.31243e-16	3.48993	0.000200088
1.078	-8.922	0.808	-13.638	13.862	-9.915			1.33166	3.98e-19	2.66332	1.99e-19	3.55705	0.000581773
1.118	-8.852	0.838	-13.654	13.876	-9.891			1.35678	3.98e-19	2.71357	1.99e-19	3.62416	0.00169
1.158	-8.765	0.868	-13.672	13.889	-9.894			1.38191	3.97999e-19	2.76382	1.99e-19	3.69128	0.0045
1.198	-8.672	0.898	-13.648	13.902	-9.9			1.40704	3.97999e-19	2.81407	1.99e-19	3.75839	0.01057
1.238	-8.628	0.927	-13.647	13.915	-9.917			1.43216	3.98e-19	2.86432	1.99e-19	3.8255	0.025
1.278	-8.602	0.957	-13.645	13.929	-9.888			1.45729	3.94443e-18	2.91457	2.03188e-19	3.89262	0.04987
1.317	-8.566	0.987	-13.662	13.942	-9.841			1.48241	1.94134e-16	2.96482	2.48596e-19	3.95973	0.09622
1.357	-8.527	1.017	-13.657	13.955	-9.794			1.50754	8.31176e-15	3.01508	4.09929e-19	4.02685	0.16835
1.397	-8.495	1.047	-13.668	13.969	-9.772			1.53266	3.05374e-13	3.06533	9.94974e-19	4.09396	0.2759
1.437	-8.466	1.077	-13.625	13.982	-9.77			1.55779	9.38299e-12	3.11558	3.78631e-18	4.16107	0.38712
1.477	-8.431	1.107	-13.556	13.995	-9.775			1.58291	2.20818e-10	3.16583	2.08334e-17	4.22819	0.54747
1.517	-8.417	1.137	-13.565	14.009	-9.767			1.60804	4.6078e-09	3.21608	1.7069e-16	4.2953	0.69695
1.557	-8.404	1.167	-13.592	14.022	-9.767			1.63317	7.83691e-08	3.26633	5.36595e-15	4.36242	0.87203
1.597	-8.37	1.197	-13.632	14.035	-9.76			1.65829	1.07656e-06	3.31658	2.09336e-15	4.42953	0.98351
1.637	-8.4	1.227	-13.648	14.048	-9.759			1.68342	1.20484e-05	3.36683	7.91473e-14	4.49664	1.07052
1.677	-8.386	1.257	-13.642	14.062	-9.768			1.70854	0.000106711	3.41709	5.19229e-14	4.56376	1.1331
1.717	-8.376	1.287	-13.657	14.075	-9.771			1.73367	0.000758083	3.46734	1.88643e-10	4.63087	1.18781
1.757	-8.379	1.316	-13.639	14.088	-9.773			1.75879	0.00434	3.51759	1.78365e-07	4.69799	1.17878
1.797	-8.376	1.346	-13.623	14.102	-9.774			1.78392	0.02105	3.56784	5.33585e-05	4.7651	1.15199
1.836	-8.396	1.376	-13.641	14.115	-9.765			1.80905	0.0767	3.61809	0.00482	4.83221	1.06954
1.876	-8.397	1.406	-13.631	14.128	-9.764			1.83417	0.2364	3.66834	0.13817	4.89933	1.01208
1.916	-8.401	1.436	-13.631	14.142	-9.75			1.8593	0.60199	3.71859	1.40933	4.96644	0.89632
1.956	-8.414	1.466	-13.643	14.155	-9.742			1.88442	1.25364	3.76884	5.54582	5.03356	0.81216
1.996	-8.417	1.496	-13.616	14.168	-9.754			1.90955	2.15928	3.8191	8.42336	5.10067	0.72408
2.036	-8.422	1.526	-13.649	14.182	-9.78			1.93467	3.31377	3.86935	4.9826	5.16779	0.61824
2.076	-8.444	1.556	-13.636	14.195	-9.806			1.9598	4.44635	3.9196	1.85904	5.2349	0.50979
2.116	-8.444	1.586	-13.654	14.208	-9.811			1.98492	4.9831	3.96985	0.32901	5.30201	0.43425
2.156	-8.449	1.616	-13.678	14.221	-9.785			2.01005	5.10236	4.0201	0.03234	5.36913	0.36343
2.196	-8.471	1.646	-13.667	14.235	-9.768			2.03518	4.72921	4.07035	0.00224	5.43624	0.29488
2.236	-8.501	1.675	-13.655	14.248	-9.768			2.0603	3.88658	4.1206	0.000107861	5.50336	0.23443
2.276	-8.516	1.705	-13.684	14.261	-9.768			2.08543	2.97972	4.17085	4.62039e-06	5.57047	0.18718
2.316	-8.525	1.735	-13.661	14.275	-9.771			2.11055	2.22207	4.22111	1.66043e-07	5.63758	0.14735
2.355	-8.533	1.765	-13.666	14.288	-9.771			2.13568	1.57102	4.27136	5.79504e-09	5.7047	0.11355
2.395	-8.568	1.795	-13.681	14.301	-9.79			2.1608	1.05071	4.32161	2.09832e-10	5.77181	0.08767
2.435	-8.565	1.825	-13.681	14.315	-9.811			2.18593	0.68238	4.37186	8.73093e-12	5.83893	0.06753
2.475	-8.591	1.855	-13.681	14.328	-9.833			2.21106	0.45028	4.42211	4.20896e-13	5.90604	0.05254
2.515	-8.61	1.885	-13.666	14.341	-9.854			2.23618	0.29825	4.47236	2.84448e-14	5.97315	0.04036
2.555	-8.604	1.915	-13.66	14.355	-9.886			2.26131	0.19552	4.52261	1.00634e-13	6.04027	0.03201
2.595	-8.607	1.945	-13.671	14.368	-9.915			2.28643	0.13252	4.57286	2.43065e-15	6.10738	0.02534
2.635	-8.61	1.975	-13.677	14.381	-9.926			2.31156	0.09158	4.62312	1.59481e-13	6.1745	0.0208
2.675	-8.633	2.005	-13.671	14.394	-9.935			2.33668	0.06621	4.67337	1.86462e-14	6.24161	0.01725
2.715	-8.659	2.034	-13.663	14.408	-9.941			2.36181	0.04831	4.72362	2.90816e-15	6.30872	0.0147
2.755	-8.669	2.064	-13.678	14.421	-9.957			2.38693	0.03836	4.77387	8.81288e-14	6.37584	0.01311
2.795	-8.681	2.094	-13.66	14.434	-9.982			2.41206	0.03023	4.82412	1.81831e-13	6.44295	0.01191
2.835	-8.681	2.124	-13.696	14.448	-10.027			2.43719	0.02557	4.87437	1.16266e-13	6.51007	0.01104
2.874	-8.7	2.154	-13.708	14.461	-10.075			2.46231	0.02224	4.92462	1.00268e-13	6.57718	0.01047
2.914	-8.706	2.184	-13.712	14.474	-10.125			2.48744	0.02027	4.97487	1.1975e-13	6.6443	0.01044
2.954	-8.727	2.214	-13.706	14.488	-10.15			2.51256	0.01993	5.02513	1.57116e-13	6.71141	0.01048
2.994	-8.761	2.244	-13.711	14.501	-10.164			2.53769	0.01969	5.07538	7.52262e-14	6.77852	0.01078
3.034	-8.774	2.274	-13.72	14.514	-10.166			2.56281	0.02011	5.12563	1.545e-13	6.84564	0.0114
3.074	-8.797	2.304	-13.726	14.528	-10.183			2.58794	0.02187	5.17588	2.77931e-14	6.91275	0.01197
3.114	-8.791	2.334	-13.718	14.541	-10.222			2.61307	0.02448	5.22613	1.24165e-13	6.97987	0.0126
3.154	-8.809	2.364	-13.709	14.554	-10.281			2.63819	0.02729	5.27638	1.55014e-13	7.04698	0.01358
3.194	-8.798	2.394	-13.734	14.567	-10.338			2.66332	0.03185	5.32663	8.41591e-14	7.11409	0.01423
3.234	-8.829	2.423	-13.728	14.581	-10.39			2.68844	0.03886	5.37688	1.49568e-13	7.18121	0.01501
3.274	-8.831	2.453	-13.74	14.594	-10.432			2.71357	0.0453	5.42714	2.12653e-13	7.24832	0.0153
3.314	-8.852	2.483	-13.723	14.607	-10.468			2.73869	0.05752	5.47739	1.93455e-12	7.31544	0.01514
3.354	-8.876	2.513	-13.721	14.621	-10.505			2.76382	0.06934	5.52764	1.7966e-11	7.38255	0.01493
3.394	-8.864	2.543	-13.714	14.634	-10.553			2.78894	0.08205	5.57789	1.79778e-10	7.44966	0.01404
3.433	-8.867	2.573	-13.712	14.647	-10.6			2.81407	0.09808	5.62814	1.68658e-09	7.51678	0.01277
3.473	-8.865	2.603	-13.714	14.661	-10.647			2.8392	0.11539	5.67839	1.5161e-08	7.58389	0.01117
3.513	-8.872	2.633	-13.71	14.674	-10.691			2.86432	0.13275	5.72864	1.3065e-07	7.65101	0.00949
3.553	-8.889	2.663	-13.734	14.687	-10.749			2.88945	0.15196	5.77889	1.00514e-06	7.71812	0.00776
3.593	-8.914	2.693	-13.735	14.701	-10.808			2.91457	0.1666	5.82915	6.68819e-06	7.78523	0.00612
3.633	-8.917	2.723	-13.747	14.714	-10.873			2.9397	0.17788	5.8794	4.02574e-05	7.85235	0.00457
3.673	-8.918	2.753	-13.722	14.727	-10.936			2.96482	0.19119	5.92965	0.000197188	7.91946	0.00337
3.713	-8.923	2.782	-13.715	14.74	-11.006			2.98995	0.18447	5.9799	0.000835891	7.98658	0.00243
3.753	-8.928	2.812	-13.712	14.754	-11.083			3.01508	0.17917	6.03015	0.00294	8.05369	0.00165
3.793	-8.923	2.842	-13.716	14.767	-11.15			3.0402	0.16308	6.0804	0.00853	8.12081	0.00114
3.833	-8.91	2.872	-13.743	14.78	-11.197			3.06533	0.1465	6.13065	0.02003	8.18792	0.000763253
3.873	-8.915	2.902	-13.707	14.794	-11.23			3.09045	0.12107	6.1809	0.0379	8.25503	0.00050482
3.913	-8.916	2.932	-13.711	14.807	-11.275			3.11558	0.0992	6.23116	0.05712	8.32215	0.000325004
3.952	-8.933	2.962	-13.719	14.82	-11.324			3.1407	0.07686	6.28141	0.06912	8.38926	0.000210521
3.992	-8.935	2.992	-13.717	14.834	-11.373			3.16583	0.05586	6.33166	0.06594	8.45638	0.000136155
4.032	-8.915	3.022	-13.744	14.847	-11.414			3.19095	0.03934	6.38191	0.051	8.52349	8.80334e-05
4.072	-8.936	3.052	-13.725	14.86	-11.465			3.21608	0.02643	6.43216	0.03304	8.5906	5.76996e-05
4.112	-8.91	3.082	-13.703	14.874	-11.526			3.24121	0.01739	6.48241	0.01737	8.65772	3.78511e-05
4.152	-8.936	3.112	-13.716	14.887	-11.602			3.26633	0.01082	6.53266	0.00727	8.72483	2.51569e-05
4.192	-8.915	3.141	-13.736	14.9	-11.682			3.29146	0.00642	6.58291	0.00266	8.79195	1.68776e-05
4.232	-8.909	3.171	-13.739	14.913	-11.748			3.31658	0.00375	6.63317	0.000798438	8.85906	1.16014e-05
4.272	-8.878	3.201	-13.723	14.927	-11.811			3.34171	0.00216	6.68342	0.000217232	8.92617	8.05759e-06
4.312	-8.916	3.231	-13.711	14.94	-11.87			3.36683	0.00113	6.73367	5.10494e-05	8.99329	5.71191e-06
4.352	-8.882	3.261	-13.723	14.953	-11.941			3.39196	0.000588103	6.78392	1.05517e-05	9.0604	4.11294e-06
4.392	-8.882	3.291	-13.718	14.967	-11.991			3.41709	0.000309869	6.83417	1.9614e-06	9.12752	3.01432e-06
4.432	-8.878	3.321	-13.749	14.98	-12.046			3.44221	0.000158011	6.88442	3.49778e-07	9.19463	2.25874e-06
4.471	-8.869	3.351	-13.734	14.993	-12.097			3.46734	7.78437e-05	6.93467	6.02684e-08	9.26174	1.7109e-06
4.511	-8.866	3.381	-13.725	15.007	-12.164			3.49246	3.83255e-05	6.98492	9.68723e-09	9.32886	1.32089e-06
4.551	-8.853	3.411	-13.724	15.02	-12.238			3.51759	1.856e-05	7.03518	1.64622e-09	9.39597	1.04162e-06
4.591	-8.875	3.441	-13.714	15.033	-12.32			3.54271	9.05908e-06	7.08543	2.64308e-10	9.46309	8.27892e-07
4.631	-8.868	3.471	-13.723	15.046	-12.387			3.56784	4.37468e-06	7.13568	4.46377e-11	9.5302	6.6306e-07
4.671	-8.906	3.501	-13.713	15.06	-12.429			3.59296	2.10236e-06	7.18593	7.41015e-12	9.59732	5.4341e-07
4.711	-8.866	3.53	-13.703	15.073	-12.467			3.61809	1.01596e-06	7.23618	1.30305e-12	9.66443	4.46894e-07
4.751	-8.876	3.56	-13.714	15.086	-12.524			3.64322	4.94336e-07	7.28643	2.58421e-13	9.73154	3.7118e-07
4.791	-8.902	3.59	-13.685	15.1	-12.619			3.66834	2.40719e-07	7.33668	8.52852e-14	9.79866	3.11657e-07
4.831	-8.878	3.62	-13.696	15.113	-12.71			3.69347	1.19337e-07	7.38693	1.84166e-13	9.86577	2.6344e-07
4.871	-8.886	3.65	-13.69	15.126	-12.775			3.71859	6.05965e-08	7.43719	5.28095e-14	9.93289	2.23741e-07
4.911	-8.89	3.68	-13.68	15.14	-12.833			3.74372	3.17312e-08	7.48744	1.37091e-14	10	9.37373e-14
4.951	-8.915	3.71	-13.663	15.153	-12.895			3.76884	1.66764e-08	7.53769	1.20918e-13	15.0754	0.00104
4.99	-8.93	3.74	-13.661	15.166	-12.956			3.79397	8.98084e-09	7.58794	4.03763e-14	15.1759	0.000942868
5.03	-8.923	3.77	-13.659	15.18	-13.006			3.8191	4.9431e-09	7.63819	1.88061e-13	15.2764	0.000850504
5.07	-8.945	3.8	-13.673	15.193	-13.067			3.84422	2.81114e-09	7.68844	9.20227e-14	15.3769	0.000765181
5.11	-8.951	3.83	-13.661	15.206	-13.126			3.86935	1.66669e-09	7.73869	2.0503e-14	15.4774	0.00068864
5.15	-8.937	3.86	-13.674	15.219	-13.193			3.89447	1.02123e-09	7.78894	2.87171e-14	15.5779	0.00062032
5.19	-8.938	3.889	-13.649	15.233	-13.254			3.9196	6.31904e-10	7.8392	1.82841e-14	15.6784	0.000584878
5.23	-8.957	3.919	-13.646	15.246	-13.313			3.94472	4.22086e-10	7.88945	1.22227e-14	15.7789	0.00052353
5.27	-8.976	3.949	-13.646	15.259	-13.364			3.96985	2.8266e-10	7.9397	1.63321e-13	15.8794	0.000472897
5.31	-8.998	3.979	-13.651	15.273	-13.408			3.99497	2.00683e-10	7.98995	1.29629e-13	15.9799	0.000430602
5.35	-8.972	4.009	-13.624	15.286	-13.455			4.0201	1.46927e-10	8.0402	1.09698e-13	16.0804	0.000395354
5.39	-8.996	4.039	-13.622	15.299	-13.521			4.04523	1.12106e-10	8.09045	9.68818e-14	16.1809	0.000364842
5.43	-9.003	4.069	-13.647	15.313	-13.598			4.07035	9.02584e-11	8.1407	9.60802e-14	16.2814	0.000338202
5.47	-9.019	4.099	-13.635	15.326	-13.668			4.09548	7.48523e-11	8.19096	9.81785e-14	16.3819	0.000314771
5.509	-9.038	4.129	-13.613	15.339	-13.718			4.1206	6.53747e-11	8.24121	1.06124e-13	16.4824	0.000294326
5.549	-9.039	4.159	-13.603	15.353	-13.736			4.14573	6.05999e-11	8.29146	1.21951e-13	16.5829	0.000275921
5.589	-9.049	4.189	-13.596	15.366	-13.754			4.17085	5.60811e-11	8.34171	1.51782e-13	16.6834	0.000258534
5.629	-9.021	4.219	-13.607	15.379	-13.793			4.19598	5.68946e-11	8.39196	1.89731e-13	16.7839	0.000255781
5.669	-9.042	4.248	-13.61	15.392	-13.839			4.22111	5.96298e-11	8.44221	1.52374e-14	16.8844	0.000238779
5.709	-9.035	4.278	-13.603	15.406	-13.902			4.24623	6.53792e-11	8.49246	2.14463e-14	16.9849	0.000225256
5.749	-9.038	4.308	-13.583	15.419	-13.96			4.27136	7.44044e-11	8.54271	3.06908e-14	17.0854	0.000215026
5.789	-9.049	4.338	-13.58	15.432	-14.025			4.29648	8.84047e-11	8.59297	4.56635e-14	17.1859	0.000207914
5.829	-9.061	4.368	-13.615	15.446	-14.069			4.32161	1.12005e-10	8.64322	7.24478e-14	17.2864	0.00020336
5.869	-9.059	4.398	-13.617	15.459	-14.123			4.34673	1.43584e-10	8.69347	1.18469e-13	17.3869	0.00020118
5.909	-9.103	4.428	-13.608	15.472	-14.173			4.37186	1.94809e-10	8.74372	1.92873e-13	17.4874	0.000202633
5.949	-9.094	4.458	-13.576	15.486	-14.217			4.39699	2.79034e-10	8.79397	5.82972e-14	17.5879	0.000206883
5.989	-9.109	4.488	-13.586	15.499	-14.246			4.42211	4.23657e-10	8.84422	1.18931e-13	17.6884	0.000214938
6.028	-9.109	4.518	-13.588	15.512	-14.274			4.44724	6.55241e-10	8.89447	1.27227e-14	17.7889	0.000225716
6.068	-9.136	4.548	-13.589	15.526	-14.308			4.47236	1.04964e-09	8.94472	2.99389e-14	17.8894	0.000241331
6.108	-9.151	4.578	-13.597	15.539	-14.35			4.49749	1.75063e-09	8.99498	7.73766e-14	17.99	0.000300084
6.148	-9.181	4.608	-13.575	15.552	-14.38			4.52261	3.02795e-09	9.04523	1.42809e-13	18.0905	0.000315279
6.188	-9.15	4.637	-13.579	15.565	-14.418			4.54774	5.48724e-09	9.09548	6.46234e-14	18.191	0.000338305
6.228	-9.2	4.667	-13.577	15.579	-14.463			4.57286	1.02407e-08	9.14573	1.93946e-13	18.2915	0.000370734
6.268	-9.181	4.697	-13.567	15.592	-14.522			4.59799	1.99344e-08	9.19598	2.69315e-13	18.392	0.000411202
6.308	-9.216	4.727	-13.561	15.605	-14.567			4.62312	3.94211e-08	9.24623	8.10499e-13	18.4925	0.000460507
6.348	-9.222	4.757	-13.57	15.619	-14.597			4.64824	8.45131e-08	9.29648	2.7344e-12	18.593	0.000520717
6.388	-9.249	4.787	-13.568	15.632	-14.595			4.67337	1.77042e-07	9.34673	8.93835e-12	18.6935	0.000592074
6.428	-9.239	4.817	-13.564	15.645	-14.604			4.69849	3.99708e-07	9.39699	3.24035e-11	18.794	0.000679594
6.468	-9.274	4.847	-13.555	15.659	-14.621			4.72362	8.91426e-07	9.44724	1.2569e-10	18.8945	0.000782513
6.508	-9.274	4.877	-13.533	15.672	-14.662			4.74874	2.07099e-06	9.49749	5.21357e-10	18.995	0.000906323
6.547	-9.286	4.907	-13.535	15.685	-14.698			4.77387	5.06337e-06	9.54774	2.29687e-09	19.0955	0.00106
6.587	-9.29	4.937	-13.551	15.699	-14.742			4.799	1.23228e-05	9.59799	1.07676e-08	19.196	0.00125
6.627	-9.318	4.967	-13.552	15.712	-14.77			4.82412	3.15093e-05	9.64824	5.47981e-08	19.2965	0.00149
6.667	-9.33	4.996	-13.544	15.725	-14.796			4.84925	8.08455e-05	9.69849	3.05215e-07	19.397	0.00244
6.707	-9.32	5.026	-13.571	15.738	-14.811			4.87437	0.000213193	9.74874	1.8319e-06	19.4975	0.00279
6.747	-9.339	5.056	-13.555	15.752	-14.844			4.8995	0.000573982	9.799	1.15195e-05	19.598	0.00328
6.787	-9.336	5.086	-13.552	15.765	-14.867			4.92462	0.0016	9.84925	8.15735e-05	19.6985	0.00402
6.827	-9.314	5.116	-13.539	15.778	-14.894			4.94975	0.00446	9.8995	0.000638507	19.799	0.00512
6.867	-9.321	5.146	-13.517	15.792	-14.926			4.97487	0.0126	9.94975	0.00534	19.8995	0.00677
6.907	-9.338	5.176	-13.532	15.805	-14.945			5	0.07394	10	0.09474	20	0.01854
6.947	-9.337	5.206	-13.542	15.818	-14.965
6.987	-9.342	5.236	-13.517	15.832	-14.98
7.027	-9.326	5.266	-13.508	15.845	-14.992
7.066	-9.314	5.296	-13.513	15.858	-15.012
7.106	-9.299	5.326	-13.519	15.872	-15.029
7.146	-9.272	5.355	-13.527	15.885	-15.053
7.186	-9.253	5.385	-13.506	15.898	-15.066
7.226	-9.247	5.415	-13.514	15.911	-15.062
7.266	-9.219	5.445	-13.521	15.925	-15.058
7.306	-9.185	5.475	-13.532	15.938	-15.054
7.346	-9.185	5.505	-13.509	15.951	-15.056
7.386	-9.165	5.535	-13.524	15.965	-15.068
7.426	-9.13	5.565	-13.518	15.978	-15.075
7.466	-9.088	5.595	-13.514	15.991	-15.085
7.506	-9.079	5.625	-13.525	16.005	-15.106
7.546	-9.094	5.655	-13.501	16.018	-15.131
7.585	-9.098	5.685	-13.502	16.031	-15.171
7.625	-9.1	5.715	-13.491	16.044	-15.203
7.665	-9.084	5.744	-13.492	16.058	-15.215
7.705	-9.06	5.774	-13.488	16.071	-15.219
7.745	-9.114	5.804	-13.492	16.084	-15.218
7.785	-9.113	5.834	-13.484	16.098	-15.223
7.825	-9.152	5.864	-13.483	16.111	-15.226
7.865	-9.182	5.894	-13.477	16.124	-15.227
7.905	-9.224	5.924	-13.463	16.138	-15.243
7.945	-9.27	5.954	-13.474	16.151	-15.271
7.985	-9.292	5.984	-13.472	16.164	-15.305
8.025	-9.33	6.014	-13.468	16.178	-15.323
8.065	-9.38	6.044	-13.463	16.191	-15.312
8.104	-9.41	6.074	-13.463	16.204	-15.298
8.144	-9.477	6.103	-13.467	16.217	-15.298
8.184	-9.539	6.133	-13.465	16.231	-15.311
8.224	-9.589	6.163	-13.452	16.244	-15.331
8.264	-9.644	6.193	-13.445	16.257	-15.333
8.304	-9.652	6.223	-13.433	16.271	-15.344
8.344	-9.71	6.253	-13.433	16.284	-15.357
8.384	-9.748	6.283	-13.422	16.297	-15.377
8.424	-9.782	6.313	-13.391	16.311	-15.394
8.464	-9.797	6.343	-13.388	16.324	-15.4
8.504	-9.817	6.373	-13.399	16.337	-15.416
8.544	-9.871	6.403	-13.399	16.351	-15.434
8.584	-9.895	6.433	-13.374	16.364	-15.44
8.623	-9.9	6.462	-13.378	16.377	-15.454
8.663	-9.946	6.492	-13.376	16.39	-15.467
8.703	-9.972	6.522	-13.386	16.404	-15.481
8.743	-9.984	6.552	-13.386	16.417	-15.487
8.783	-10.008	6.582	-13.401	16.43	-15.499
8.823	-10.015	6.612	-13.388	16.444	-15.537
8.863	-10.045	6.642	-13.387	16.457	-15.556
8.903	-10.086	6.672	-13.383	16.47	-15.553
8.943	-10.092	6.702	-13.359	16.484	-15.528
8.983	-10.098	6.732	-13.355	16.497	-15.505
9.023	-10.111	6.762	-13.353	16.51	-15.492
9.063	-10.121	6.792	-13.354	16.524	-15.477
9.103	-10.122	6.822	-13.325	16.537	-15.464
9.143	-10.152	6.851	-13.324	16.55	-15.456
9.182	-10.161	6.881	-13.337	16.563	-15.461
9.222	-10.187	6.911	-13.319	16.577	-15.471
9.262	-10.212	6.941	-13.284	16.59	-15.481
9.302	-10.219	6.971	-13.245	16.603	-15.488
9.342	-10.241	7.001	-13.243	16.617	-15.478
9.382	-10.26	7.031	-13.233	16.63	-15.453
9.422	-10.278	7.061	-13.219	16.643	-15.432
9.462	-10.304	7.091	-13.192	16.657	-15.411
9.502	-10.32	7.121	-13.16	16.67	-15.399
9.542	-10.333	7.151	-13.145	16.683	-15.375
9.582	-10.347	7.181	-13.126	16.697	-15.351
9.622	-10.352	7.21	-13.093	16.71	-15.348
9.662	-10.368	7.24	-13.101	16.723	-15.345
9.701	-10.415	7.27	-13.057	16.736	-15.337
9.741	-10.423	7.3	-13.025	16.75	-15.294
9.781	-10.448	7.33	-13.01	16.763	-15.227
9.821	-10.461	7.36	-13.002	16.776	-15.162
9.861	-10.471	7.39	-12.941	16.79	-15.103
9.901	-10.48	7.42	-12.922	16.803	-15.065
9.941	-10.498	7.45	-12.9	16.816	-15.023
9.981	-10.494	7.48	-12.872	16.83	-14.976
10.021	-10.509	7.51	-12.847	16.843	-14.919
10.061	-10.489	7.54	-12.808	16.856	-14.858
10.101	-10.522	7.569	-12.781	16.87	-14.787
10.141	-10.555	7.599	-12.782	16.883	-14.721
10.181	-10.534	7.629	-12.766	16.896	-14.647
10.22	-10.554	7.659	-12.749	16.909	-14.573
10.26	-10.54	7.689	-12.752	16.923	-14.48
10.3	-10.56	7.719	-12.76	16.936	-14.387
10.34	-10.568	7.749	-12.782	16.949	-14.287
10.38	-10.574	7.779	-12.773	16.963	-14.188
10.42	-10.561	7.809	-12.789	16.976	-14.085
10.46	-10.581	7.839	-12.799	16.989	-13.994
10.5	-10.567	7.869	-12.795	17.003	-13.913
10.54	-10.57	7.899	-12.859	17.016	-13.81
10.58	-10.582	7.929	-12.878	17.029	-13.656
10.62	-10.553	7.958	-12.885	17.042	-13.463
10.66	-10.572	7.988	-12.922	17.056	-13.276
10.7	-10.597	8.018	-12.939	17.069	-13.12
10.739	-10.567	8.048	-12.946	17.082	-12.962
10.779	-10.589	8.078	-12.964	17.096	-12.796
10.819	-10.609	8.108	-13	17.109	-12.613
10.859	-10.589	8.138	-13.03	17.122	-12.423
10.899	-10.606	8.168	-13.067	17.136	-12.245
10.939	-10.6	8.198	-13.09	17.149	-12.06
10.979	-10.592	8.228	-13.129	17.162	-11.874
11.019	-10.595	8.258	-13.135	17.176	-11.663
11.059	-10.628	8.288	-13.151	17.189	-11.437
11.099	-10.652	8.317	-13.173	17.202	-11.195
11.139	-10.649	8.347	-13.218	17.215	-10.94
11.179	-10.659	8.377	-13.235	17.229	-10.659
11.219	-10.654	8.407	-13.261	17.242	-10.389
11.258	-10.671	8.437	-13.264	17.255	-10.105
11.298	-10.653	8.467	-13.26	17.269	-9.844
11.338	-10.681	8.497	-13.271	17.282	-9.585
11.378	-10.681	8.527	-13.286	17.295	-9.302
11.418	-10.694	8.557	-13.29	17.309	-8.949
11.458	-10.698	8.587	-13.292	17.322	-8.523
11.498	-10.704	8.617	-13.265	17.335	-8.109
11.538	-10.693	8.647	-13.287	17.349	-7.752
11.578	-10.711	8.676	-13.285	17.362	-7.443
11.618	-10.719	8.706	-13.271	17.375	-7.112
11.658	-10.735	8.736	-13.268	17.388	-6.731
11.698	-10.758	8.766	-13.266	17.402	-6.319
11.738	-10.75	8.796	-13.266	17.415	-5.894
11.777	-10.755	8.826	-13.262	17.428	-5.462
11.817	-10.74	8.856	-13.243	17.442	-5.009
11.857	-10.728	8.886	-13.222	17.455	-4.536
11.897	-10.732	8.916	-13.248	17.468	-4.044
11.937	-10.756	8.946	-13.233	17.482	-3.545
11.977	-10.746	8.976	-13.207	17.495	-3.024
12.017	-10.734	9.006	-13.134	17.508	-2.489
12.057	-10.74	9.036	-13.186	17.522	-1.926
12.097	-10.739	9.065	-13.189	17.535	-1.367
12.137	-10.721	9.095	-13.181	17.548	-0.83
12.177	-10.713	9.125	-13.186	17.561	-0.321
12.217	-10.71	9.155	-13.175	17.575	0.235
12.257	-10.713	9.185	-13.149	17.588	0.922
12.296	-10.712	9.215	-13.167	17.601	1.737
12.336	-10.684	9.245	-13.155	17.615	2.574
12.376	-10.651	9.275	-13.13	17.628	3.352
12.416	-10.623	9.305	-13.122	17.641	4.091
12.456	-10.634	9.335	-13.126	17.655	4.859
12.496	-10.583	9.365	-13.133	17.668	5.648
12.536	-10.545	9.395	-13.11	17.681	6.418
12.576	-10.514	9.424	-13.116	17.695	7.192
12.616	-10.491	9.454	-13.121	17.708	7.944
12.656	-10.473	9.484	-13.116	17.721	8.725
12.696	-10.409	9.514	-13.133	17.734	9.542
12.736	-10.349	9.544	-13.136	17.748	10.446
12.776	-10.293	9.574	-13.141	17.761	11.391
12.815	-10.206	9.604	-13.132	17.774	12.391
12.855	-10.118	9.634	-13.181	17.788	13.389
12.895	-10.017	9.664	-13.187	17.801	14.419
12.935	-9.913	9.694	-13.172	17.814	15.429
12.975	-9.774	9.724	-13.184	17.828	16.443
13.015	-9.617	9.754	-13.196	17.841	17.355
13.055	-9.428	9.783	-13.208	17.854	18.303
13.095	-9.179	9.813	-13.217	17.868	19.42
13.135	-8.907	9.843	-13.241	17.881	20.897
13.175	-8.537	9.873	-13.234	17.894	22.439
13.215	-8.1	9.903	-13.254	17.907	23.791
13.255	-7.57	9.933	-13.258	17.921	24.893
13.295	-6.931	9.963	-13.271	17.934	25.972
13.334	-6.108	9.993	-13.299	17.947	27.234
13.374	-5.093	10.023	-13.336	17.961	28.622
13.414	-3.869	10.053	-13.348	17.974	30.027
13.454	-2.27	10.083	-13.385	17.987	31.403
13.494	-0.386	10.113	-13.379	18.001	32.775
13.534	1.947	10.143	-13.398	18.014	34.206
13.574	4.88	10.172	-13.384	18.027	35.691
13.614	8.481	10.202	-13.39	18.04	37.215
13.654	12.964	10.232	-13.388	18.054	38.798
13.694	18.466	10.262	-13.385	18.067	40.399
13.734	25.757	10.292	-13.393	18.08	42.052
13.774	34.819	10.322	-13.399	18.094	43.72
13.814	45.69	10.352	-13.413	18.107	45.312
13.853	59.157	10.382	-13.409	18.12	46.796
13.893	76.179	10.412	-13.412	18.134	48.324
13.933	96.828	10.442	-13.401	18.147	50.14
13.973	121.341	10.472	-13.405	18.16	52.389
14.013	151.26	10.502	-13.391	18.174	54.811
14.053	187.565	10.531	-13.402	18.187	57.056
14.093	227.899	10.561	-13.403	18.2	59.105
14.133	275.216	10.591	-13.39	18.213	61.164
14.173	327.229	10.621	-13.375	18.227	63.266
14.213	383.655	10.651	-13.367	18.24	65.391
14.253	443.191	10.681	-13.341	18.253	67.466
14.293	503.526	10.711	-13.344	18.267	69.484
14.333	566.422	10.741	-13.337	18.28	71.523
14.372	627.765	10.771	-13.335	18.293	73.652
14.412	686.699	10.801	-13.327	18.307	75.952
14.452	738.624	10.831	-13.269	18.32	78.376
14.492	786.376	10.861	-13.27	18.333	80.91
14.532	828.726	10.89	-13.259	18.347	83.487
14.572	863.111	10.92	-13.247	18.36	86.087
14.612	892.351	10.95	-13.245	18.373	88.724
14.652	917.007	10.98	-13.215	18.386	91.317
14.692	934.58	11.01	-13.185	18.4	93.636
14.732	946.908	11.04	-13.174	18.413	95.871
14.772	954.494	11.07	-13.144	18.426	98.437
14.812	958.538	11.1	-13.132	18.44	101.68
14.852	956.336	11.13	-13.126	18.453	105.288
14.892	950.4	11.16	-13.077	18.466	108.568
14.931	944.194	11.19	-13.056	18.48	111.325
14.971	935.139	11.22	-13.032	18.493	113.899
15.011	922.422	11.25	-13	18.506	116.786
15.051	907.86	11.279	-12.98	18.52	119.876
15.091	892.739	11.309	-12.958	18.533	123.065
15.131	875.162	11.339	-12.922	18.546	126.17
15.171	854.844	11.369	-12.892	18.559	129.294
15.211	837.411	11.399	-12.864	18.573	132.475
15.251	816.456	11.429	-12.854	18.586	135.781
15.291	795.455	11.459	-12.843	18.599	139.276
15.331	774.149	11.489	-12.813	18.613	142.859
15.371	752.487	11.519	-12.785	18.626	146.45
15.411	730.111	11.549	-12.768	18.639	150.04
15.45	704.9	11.579	-12.75	18.653	153.702
15.49	683.748	11.609	-12.723	18.666	157.421
15.53	661.431	11.638	-12.696	18.679	160.796
15.57	638.181	11.668	-12.673	18.693	164.122
15.61	615.18	11.698	-12.645	18.706	167.759
15.65	593.322	11.728	-12.627	18.719	172.25
15.69	571.504	11.758	-12.608	18.732	177.342
15.73	547.38	11.788	-12.575	18.746	182.223
15.77	527.358	11.818	-12.557	18.759	186.743
15.81	505.289	11.848	-12.553	18.772	190.995
15.85	484.176	11.878	-12.507	18.786	195.372
15.89	463.289	11.908	-12.511	18.799	199.815
15.93	443.355	11.938	-12.501	18.812	204.12
15.969	423.618	11.968	-12.469	18.826	208.339
16.009	402.586	11.997	-12.45	18.839	212.488
16.049	384.749	12.027	-12.421	18.852	216.772
16.089	366.22	12.057	-12.4	18.866	221.31
16.129	348.173	12.087	-12.383	18.879	226.125
16.169	330.173	12.117	-12.343	18.892	231.183
16.209	313.386	12.147	-12.301	18.905	236.325
16.249	297.32	12.177	-12.299	18.919	241.508
16.289	280.124	12.207	-12.275	18.932	246.668
16.329	266.329	12.237	-12.26	18.945	251.76
16.369	250.825	12.267	-12.228	18.959	256.417
16.409	236.756	12.297	-12.171	18.972	260.808
16.449	223.298	12.327	-12.127	18.985	265.57
16.488	210.123	12.357	-12.109	18.999	271.46
16.528	197.772	12.386	-12.061	19.012	278.253
16.568	184.879	12.416	-12.021	19.025	284.889
16.608	173.877	12.446	-11.978	19.038	290.502
16.648	162.799	12.476	-11.936	19.052	295.435
16.688	152.547	12.506	-11.869	19.065	300.63
16.728	142.471	12.536	-11.799	19.078	306.279
16.768	133.283	12.566	-11.773	19.092	312.243
16.808	124.624	12.596	-11.727	19.105	318.172
16.848	115.648	12.626	-11.673	19.118	324.075
16.888	108.422	12.656	-11.593	19.132	329.877
16.928	100.748	12.686	-11.507	19.145	335.779
16.968	93.885	12.716	-11.449	19.158	341.743
17.007	87.441	12.745	-11.363	19.172	347.859
17.047	81.413	12.775	-11.272	19.185	354.053
17.087	75.867	12.805	-11.198	19.198	360.304
17.127	70.267	12.835	-11.128	19.211	366.559
17.167	65.534	12.865	-11.014	19.225	372.725
17.207	60.976	12.895	-10.893	19.238	378.359
17.247	56.84	12.925	-10.795	19.251	383.55
17.287	53.012	12.955	-10.698	19.265	389.103
17.327	49.567	12.985	-10.59	19.278	395.698
17.367	46.448	13.015	-10.469	19.291	403.351
17.407	43.356	13.045	-10.318	19.305	410.989
17.447	40.845	13.075	-10.182	19.318	418.107
17.487	38.443	13.104	-10.067	19.331	424.749
17.526	36.328	13.134	-9.914	19.345	431.334
17.566	34.475	13.164	-9.763	19.358	437.865
17.606	32.779	13.194	-9.617	19.371	444.195
17.646	31.335	13.224	-9.44	19.384	450.254
17.686	29.997	13.254	-9.264	19.398	456.061
17.726	28.929	13.284	-9.06	19.411	461.857
17.766	28.033	13.314	-8.846	19.424	467.804
17.806	27.352	13.344	-8.651	19.438	473.959
17.846	26.843	13.374	-8.426	19.451	480.278
17.886	26.466	13.404	-8.182	19.464	486.616
17.926	26.275	13.434	-7.917	19.478	492.974
17.966	26.266	13.464	-7.627	19.491	499.22
18.006	26.337	13.493	-7.308	19.504	505.371
18.045	26.609	13.523	-6.951	19.518	510.94
18.085	27.032	13.553	-6.587	19.531	515.648
18.125	27.618	13.583	-6.162	19.544	520.337
18.165	28.398	13.613	-5.71	19.557	526.179
18.205	29.248	13.643	-5.198	19.571	533.481
18.245	30.505	13.673	-4.635	19.584	540.817
18.285	31.765	13.703	-4.047	19.597	546.77
18.325	33.16	13.733	-3.395	19.611	551.543
18.365	34.798	13.763	-2.646	19.624	556.224
18.405	36.803	13.793	-1.825	19.637	561.283
18.445	38.929	13.823	-0.903	19.651	566.436
18.485	41.219	13.852	0.112	19.664	571.434
18.525	44.088	13.882	1.245	19.677	576.302
18.564	47	13.912	2.495	19.691	581.009
18.604	50.186	13.942	4.023	19.704	585.509
18.644	53.944	13.972	5.84	19.717	589.832
18.684	58.032	14.002	7.59	19.73	594.113
18.724	62.541	14.032	9.625	19.744	598.425
18.764	67.375	14.062	11.898	19.757	602.69
18.804	72.993	14.092	14.566	19.77	606.857
18.844	79.152	14.122	17.649	19.784	610.785
18.884	85.49	14.152	21.108	19.797	614.094
18.924	92.586	14.182	24.97	19.81	616.385
18.964	100.543	14.211	29.207	19.824	618.502
19.004	109.103	14.241	34.395	19.837	621.529
19.044	118.155	14.271	39.974	19.85	625.839
19.083	128.111	14.301	46.418	19.864	630.197
19.123	139.178	14.331	54.118	19.877	633.838
19.163	150.222	14.361	62.542	19.89	636.828
19.203	162.654	14.391	72.2	19.903	639.718
19.243	175.547	14.421	83.153	19.917	642.436
19.283	189.205	14.451	95.632	19.93	644.844
19.323	203.408	14.481	109.564	19.943	646.698
19.363	218.086	14.511	125.862	19.957	648.158
19.403	234.091	14.541	144.806	19.97	649.359
19.443	249.993	14.571	164.679	19.983	650.519
19.483	266.324	14.6	187.073	19.997	651.744
19.523	282.53	14.63	211.804	20.01	653.015
19.563	298.914	14.66	238.894	20.023	654.305
19.602	315.269	14.69	268.912	20.036	655.618
19.642	330.816	14.72	301.46	20.05	656.789
19.682	346.975	14.75	336.242	20.063	657.822
19.722	362.139	14.78	373.157	20.076	658.349
19.762	376.4	14.81	412.961	20.09	657.766
19.802	389.838	14.84	455.66	20.103	656.387
19.842	402.371	14.87	498.479	20.116	655.738
19.882	414.196	14.9	543.789	20.13	656.839
19.922	424.289	14.93	590.132	20.143	658.355
19.962	433.567	14.959	637.107	20.156	658.933
20.002	442.658	14.989	684.347	20.17	658.068
20.042	450.273	15.019	731.722	20.183	657.135
20.082	455.866	15.049	778.703	20.196	656.345
20.121	460.114	15.079	821.843	20.209	655.628
20.161	463.84	15.109	868.373	20.223	654.515
20.201	465.646	15.139	913.674	20.236	653.337
20.241	465.898	15.169	954.69	20.249	652.038
20.281	466.816	15.199	992.992	20.263	650.697
20.321	465.271	15.229	1026.57	20.276	649.219
20.361	462.82	15.259	1057.53	20.289	647.711
20.401	459.464	15.289	1087.17	20.303	646.043
20.441	455.353	15.318	1113.64	20.316	644.317
20.481	450.094	15.348	1134.54	20.329	642.463
20.521	443.024	15.378	1151.32	20.343	640.627
20.561	437.227	15.408	1171.73	20.356	638.558
20.601	430.358	15.438	1182.24	20.369	635.478
20.641	422.465	15.468	1192.13	20.382	631.585
20.68	413.95	15.498	1198.64	20.396	628.083
20.72	405.461	15.528	1202.06	20.409	626.114
20.76	396.295	15.558	1202.59	20.422	624.847
20.8	385.394	15.588	1201.14	20.436	623.428
20.84	376.653	15.618	1196.49	20.449	621.21
20.88	366.198	15.648	1183.77	20.462	618.907
20.92	355.845	15.678	1177.1	20.476	616.483
20.96	345.341	15.707	1168.22	20.489	613.836
21	334.733	15.737	1155.01	20.502	610.935
21.04	324.042	15.767	1140.6	20.516	607.602
21.08	312.067	15.797	1123.26	20.529	604.009
21.12	301.86	15.827	1105.22	20.542	600.234
21.16	291.141	15.857	1086.77	20.555	596.575
21.199	280.378	15.887	1067.15	20.569	593.077
21.239	269.582	15.917	1043.74	20.582	589.765
21.279	259.228	15.947	1019.05	20.595	586.519
21.319	249.046	15.977	998.623	20.609	583.292
21.359	237.951	16.007	972.16	20.622	580.073
21.399	228.723	16.037	947.482	20.635	576.731
21.439	218.62	16.066	921.948	20.649	572.588
21.479	209.037	16.096	895.93	20.662	567.433
21.519	199.634	16.126	869.743	20.675	562.416
21.559	190.622	16.156	843.202	20.689	559.16
21.599	181.871	16.186	815.36	20.702	557.258
21.639	172.499	16.216	784.357	20.715	554.952
21.679	164.454	16.246	759.603	20.728	551.079
21.718	156.349	16.276	733.275	20.742	546.586
21.758	148.537	16.306	706.415	20.755	542.3
21.798	140.859	16.336	679.461	20.768	538.29
21.838	133.701	16.366	652.377	20.782	534.217
21.878	126.846	16.396	626.378	20.795	530.233
21.918	119.67	16.425	601.066	20.808	526.273
21.958	113.734	16.455	576.374	20.822	522.342
21.998	107.395	16.485	549.863	20.835	518.143
22.038	101.594	16.515	525.32	20.848	513.838
22.078	96.016	16.545	502.66	20.862	509.518
22.118	90.749	16.575	477.888	20.875	505.378
22.158	85.759	16.605	455.459	20.888	501.417
22.198	80.479	16.635	432.723	20.901	497.466
22.237	75.981	16.665	410.897	20.915	493.48
22.277	71.621	16.695	389.721	20.928	488.722
22.317	67.529	16.725	369.351	20.941	483.1
22.357	63.528	16.755	348.707	20.955	477.53
22.397	59.86	16.785	327.423	20.968	473.214
22.437	56.445	16.814	310.156	20.981	470.187
22.477	52.841	16.844	292.153	20.995	467.278
22.517	49.897	16.874	275.249	21.008	463.66
22.557	46.855	16.904	258.859	21.021	459.66
22.597	44.085	16.934	242.504	21.034	455.737
22.637	41.426	16.964	227.426	21.048	451.812
22.677	39.005	16.994	213.256	21.061	447.773
22.717	36.679	17.024	199.402	21.074	443.418
22.756	34.225	17.054	185.222	21.088	438.82
22.796	32.189	17.084	173.211	21.101	434.094
22.836	30.194	17.114	161.733	21.114	429.504
22.876	28.348	17.144	150.107	21.128	425.134
22.916	26.544	17.173	139.732	21.141	421.023
22.956	24.907	17.203	129.739	21.154	417.044
22.996	23.378	17.233	120.276	21.168	413.122
23.036	21.779	17.263	111.49	21.181	409.266
23.076	20.458	17.293	103.324	21.194	405.457
23.116	19.169	17.323	95.046	21.207	401.25
23.156	17.963	17.353	87.127	21.221	396.059
23.196	16.807	17.383	80.908	21.234	390.561
23.236	15.757	17.413	74.468	21.247	386.209
23.275	14.785	17.443	68.555	21.261	383.661
23.315	13.726	17.473	62.968	21.274	381.402
23.355	12.849	17.503	57.757	21.287	377.984
23.395	12.065	17.532	53.064	21.301	373.317
23.435	11.367	17.562	48.744	21.314	368.837
23.475	10.667	17.592	44.706	21.327	364.656
23.515	10.071	17.622	40.57	21.341	360.801
23.555	9.536	17.652	37.419	21.354	356.781
23.595	8.952	17.682	34.15	21.367	352.866
23.635	8.535	17.712	31.1	21.38	348.879
23.675	8.136	17.742	28.436	21.394	345.014
23.715	7.801	17.772	25.908	21.407	341.098
23.755	7.521	17.802	23.606	21.42	337.166
23.794	7.311	17.832	21.498	21.434	333.284
23.834	7.121	17.862	19.547	21.447	329.534
23.874	6.902	17.892	17.432	21.46	325.931
23.914	6.809	17.921	15.666	21.474	322.409
23.954	6.804	17.951	14.32	21.487	318.534
23.994	6.838	17.981	12.911	21.5	313.803
24.034	6.874	18.011	11.66	21.514	308.84
24.074	6.942	18.041	10.429	21.527	304.612
24.114	7.091	18.071	9.29	21.54	301.727
24.154	7.138	18.101	8.297	21.553	299.177
24.194	7.343	18.131	7.386	21.567	296.219
24.234	7.509	18.161	6.5	21.58	292.698
24.274	7.716	18.191	5.533	21.593	289.298
24.313	7.92	18.221	4.993	21.607	285.959
24.353	8.105	18.251	4.222	21.62	282.626
24.393	8.341	18.28	3.575	21.633	279.074
24.433	8.479	18.31	2.992	21.647	275.307
24.473	8.65	18.34	2.442	21.66	271.414
24.513	8.869	18.37	1.914	21.673	267.589
24.553	9.06	18.4	1.45	21.687	264.001
24.593	9.172	18.43	0.987	21.7	260.636
24.633	9.237	18.46	0.324	21.713	257.448
24.673	9.301	18.49	-0.077	21.726	254.32
24.713	9.293	18.52	-0.32	21.74	251.249
24.753	9.273	18.55	-0.683	21.753	248.157
24.793	9.269	18.58	-0.981	21.766	244.989
24.832	9.157	18.61	-1.335	21.78	241.087
24.872	9.018	18.639	-1.688	21.793	236.711
24.912	8.838	18.669	-1.956	21.806	232.8
24.952	8.64	18.699	-2.193	21.82	230.335
24.992	8.336	18.729	-2.523	21.833	228.682
25.032	8.033	18.759	-2.847	21.846	226.428
25.072	7.699	18.789	-2.96	21.86	223.025
25.112	7.342	18.819	-3.251	21.873	219.313
25.152	6.966	18.849	-3.464	21.886	216.004
25.192	6.537	18.879	-3.696	21.899	212.98
25.232	6.113	18.909	-3.913	21.913	210.054
25.272	5.646	18.939	-4.158	21.926	207.072
25.312	5.145	18.969	-4.356	21.939	204.103
25.351	4.691	18.999	-4.544	21.953	201.128
25.391	4.153	19.028	-4.869	21.966	198.185
25.431	3.654	19.058	-4.995	21.979	195.285
25.471	3.151	19.088	-5.101	21.993	192.437
25.511	2.625	19.118	-5.224	22.006	189.605
25.551	2.11	19.148	-5.387	22.019	186.828
25.591	1.574	19.178	-5.562	22.032	184.124
25.631	1.061	19.208	-5.702	22.046	181.365
25.671	0.602	19.238	-5.83	22.059	178.03
25.711	0.126	19.268	-5.939	22.072	174.34
25.751	-0.317	19.298	-6.123	22.086	170.962
25.791	-0.762	19.328	-6.246	22.099	168.593
25.831	-1.177	19.358	-6.306	22.112	166.846
25.87	-1.608	19.387	-6.48	22.126	164.992
25.91	-1.957	19.417	-6.574	22.139	162.639
25.95	-2.367	19.447	-6.704	22.152	160.167
25.99	-2.688	19.477	-6.81	22.166	157.67
26.03	-3.017	19.507	-6.895	22.179	155.175
26.07	-3.321	19.537	-7.005	22.192	152.623
26.11	-3.586	19.567	-7.148	22.205	149.967
26.15	-3.893	19.597	-7.322	22.219	147.266
26.19	-4.133	19.627	-7.355	22.232	144.629
26.23	-4.355	19.657	-7.403	22.245	142.192
26.27	-4.543	19.687	-7.489	22.259	139.889
26.31	-4.772	19.717	-7.566	22.272	137.66
26.35	-4.922	19.746	-7.673	22.285	135.465
26.39	-5.108	19.776	-7.771	22.299	133.295
26.429	-5.301	19.806	-7.826	22.312	131.227
26.469	-5.412	19.836	-7.894	22.325	129.137
26.509	-5.557	19.866	-8.032	22.339	126.727
26.549	-5.681	19.896	-8.077	22.352	123.915
26.589	-5.803	19.926	-8.135	22.365	121.23
26.629	-5.89	19.956	-8.222	22.378	119.387
26.669	-6.003	19.986	-8.277	22.392	118.218
26.709	-6.119	20.016	-8.343	22.405	116.859
26.749	-6.19	20.046	-8.403	22.418	114.799
26.789	-6.23	20.076	-8.444	22.432	112.422
26.829	-6.297	20.106	-8.517	22.445	110.274
26.869	-6.362	20.135	-8.628	22.458	108.381
26.909	-6.424	20.165	-8.732	22.472	106.535
26.948	-6.471	20.195	-8.733	22.485	104.642
26.988	-6.559	20.225	-8.765	22.498	102.729
27.028	-6.575	20.255	-8.818	22.512	100.867
27.068	-6.634	20.285	-8.879	22.525	99.035
27.108	-6.663	20.315	-8.945	22.538	97.285
27.148	-6.695	20.345	-8.993	22.551	95.556
27.188	-6.745	20.375	-9.027	22.565	93.887
27.228	-6.78	20.405	-9.081	22.578	92.195
27.268	-6.828	20.435	-9.181	22.591	90.558
27.308	-6.866	20.465	-9.187	22.605	88.938
27.348	-6.891	20.494	-9.218	22.618	87.116
27.388	-6.907	20.524	-9.272	22.631	84.991
27.428	-6.946	20.554	-9.304	22.645	82.958
27.467	-6.944	20.584	-9.354	22.658	81.337
27.507	-6.977	20.614	-9.384	22.671	80.248
27.547	-7.021	20.644	-9.401	22.685	79.173
27.587	-7.033	20.674	-9.433	22.698	77.875
27.627	-7.049	20.704	-9.515	22.711	76.401
27.667	-7.056	20.734	-9.574	22.724	75.017
27.707	-7.06	20.764	-9.553	22.738	73.662
27.747	-7.085	20.794	-9.58	22.751	72.287
27.787	-7.099	20.824	-9.61	22.764	70.814
27.827	-7.137	20.853	-9.622	22.778	69.283
27.867	-7.152	20.883	-9.645	22.791	67.72
27.907	-7.166	20.913	-9.661	22.804	66.294
27.947	-7.185	20.943	-9.664	22.818	64.989
27.986	-7.188	20.973	-9.684	22.831	63.777
28.026	-7.202	21.003	-9.738	22.844	62.607
28.066	-7.214	21.033	-9.708	22.858	61.45
28.106	-7.232	21.063	-9.703	22.871	60.307
28.146	-7.185	21.093	-9.71	22.884	59.161
28.186	-7.27	21.123	-9.696	22.897	57.925
28.226	-7.284	21.153	-9.678	22.911	56.442
28.266	-7.287	21.183	-9.677	22.924	54.942
28.306	-7.325	21.213	-9.651	22.937	53.752
28.346	-7.31	21.242	-9.635	22.951	52.999
28.386	-7.351	21.272	-9.698	22.964	52.316
28.426	-7.337	21.302	-9.672	22.977	51.365
28.466	-7.339	21.332	-9.612	22.991	50.166
28.505	-7.35	21.362	-9.555	23.004	48.971
28.545	-7.37	21.392	-9.52	23.017	47.9
28.585	-7.386	21.422	-9.471	23.03	46.893
28.625	-7.4	21.452	-9.428	23.044	45.899
28.665	-7.417	21.482	-9.402	23.057	44.916
28.705	-7.394	21.512	-9.355	23.07	43.934
28.745	-7.426	21.542	-9.309	23.084	42.993
28.785	-7.435	21.572	-9.272	23.097	42.034
28.825	-7.461	21.601	-9.177	23.11	41.121
28.865	-7.469	21.631	-9.135	23.124	40.231
28.905	-7.478	21.661	-9.083	23.137	39.38
28.945	-7.52	21.691	-9.018	23.15	38.552
28.985	-7.537	21.721	-8.95	23.164	37.721
29.024	-7.524	21.751	-8.862	23.177	36.802
29.064	-7.496	21.781	-8.772	23.19	35.695
29.104	-7.529	21.811	-8.703	23.203	34.576
29.144	-7.514	21.841	-8.651	23.217	33.658
29.184	-7.541	21.871	-8.547	23.23	33.04
29.224	-7.558	21.901	-8.465	23.243	32.53
29.264	-7.578	21.931	-8.393	23.257	31.931
29.304	-7.579	21.96	-8.331	23.27	31.244
29.344	-7.583	21.99	-8.268	23.283	30.558
29.384	-7.622	22.02	-8.194	23.297	29.884
29.424	-7.632	22.05	-8.14	23.31	29.195
29.464	-7.611	22.08	-8.097	23.323	28.471
29.504	-7.645	22.11	-8.023	23.337	27.71
29.543	-7.646	22.14	-7.964	23.35	26.942
29.583	-7.637	22.17	-7.911	23.363	26.217
29.623	-7.656	22.2	-7.884	23.376	25.541
29.663	-7.645	22.23	-7.844	23.39	24.906
29.703	-7.657	22.26	-7.804	23.403	24.313
29.743	-7.661	22.29	-7.765	23.416	23.75
29.783	-7.688	22.32	-7.769	23.43	23.194
29.823	-7.686	22.349	-7.782	23.443	22.641
29.863	-7.695	22.379	-7.773	23.456	22.054
29.903	-7.7	22.409	-7.798	23.47	21.349
29.943	-7.71	22.439	-7.805	23.483	20.602
29.983	-7.73	22.469	-7.831	23.496	19.96
30.023	-7.736	22.499	-7.881	23.51	19.578
30.062	-7.743	22.529	-7.93	23.523	19.287
30.102	-7.745	22.559	-7.96	23.536	18.916
30.142	-7.746	22.589	-7.998	23.549	18.376
30.182	-7.783	22.619	-8.056	23.563	17.786
30.222	-7.758	22.649	-8.085	23.576	17.243
30.262	-7.762	22.679	-8.16	23.589	16.758
30.302	-7.759	22.708	-8.249	23.603	16.306
30.342	-7.78	22.738	-8.328	23.616	15.843
30.382	-7.785	22.768	-8.414	23.629	15.392
30.422	-7.791	22.798	-8.497	23.643	14.941
30.462	-7.783	22.828	-8.583	23.656	14.495
30.502	-7.795	22.858	-8.66	23.669	14.051
30.542	-7.81	22.888	-8.721	23.683	13.648
30.581	-7.841	22.918	-8.816	23.696	13.26
30.621	-7.82	22.948	-8.908	23.709	12.879
30.661	-7.849	22.978	-9.001	23.722	12.497
30.701	-7.841	23.008	-9.072	23.736	12.109
30.741	-7.848	23.038	-9.118	23.749	11.653
30.781	-7.83	23.067	-9.159	23.762	11.175
30.821	-7.845	23.097	-9.203	23.776	10.742
30.861	-7.841	23.127	-9.263	23.789	10.461
30.901	-7.858	23.157	-9.297	23.802	10.257
30.941	-7.825	23.187	-9.323	23.816	10.048
30.981	-7.844	23.217	-9.348	23.829	9.771
31.021	-7.841	23.247	-9.357	23.842	9.487
31.061	-7.831	23.277	-9.379	23.856	9.209
31.1	-7.823	23.307	-9.384	23.869	8.921
31.14	-7.845	23.337	-9.351	23.882	8.618
31.18	-7.86	23.367	-9.333	23.895	8.273
31.22	-7.855	23.397	-9.337	23.909	7.932
31.26	-7.853	23.427	-9.312	23.922	7.603
31.3	-7.837	23.456	-9.249	23.935	7.321
31.34	-7.862	23.486	-9.185	23.949	7.058
31.38	-7.879	23.516	-9.157	23.962	6.817
31.42	-7.864	23.546	-9.121	23.975	6.589
31.46	-7.878	23.576	-9.015	23.989	6.369
31.5	-7.875	23.606	-8.908	24.002	6.17
31.54	-7.883	23.636	-8.791	24.015	5.96
31.58	-7.875	23.666	-8.692	24.028	5.684
31.619	-7.877	23.696	-8.599	24.042	5.347
31.659	-7.884	23.726	-8.476	24.055	5.031
31.699	-7.86	23.756	-8.358	24.068	4.875
31.739	-7.862	23.786	-8.253	24.082	4.824
31.779	-7.891	23.815	-8.156	24.095	4.744
31.819	-7.849	23.845	-7.987	24.108	4.552
31.859	-7.852	23.875	-7.846	24.122	4.301
31.899	-7.84	23.905	-7.699	24.135	4.086
31.939	-7.859	23.935	-7.571	24.148	3.899
31.979	-7.847	23.965	-7.455	24.162	3.724
32.019	-7.85	23.995	-7.307	24.175	3.545
32.059	-7.851	24.025	-7.175	24.188	3.379
32.099	-7.84	24.055	-7.037	24.201	3.215
32.138	-7.853	24.085	-6.945	24.215	3.047
32.178	-7.85	24.115	-6.823	24.228	2.873
32.218	-7.841	24.145	-6.661	24.241	2.711
32.258	-7.826	24.174	-6.544	24.255	2.566
32.298	-7.836	24.204	-6.412	24.268	2.451
32.338	-7.842	24.234	-6.31	24.281	2.337
32.378	-7.847	24.264	-6.201	24.295	2.225
32.418	-7.83	24.294	-6.12	24.308	2.044
32.458	-7.842	24.324	-6.016	24.321	1.816
32.498	-7.838	24.354	-5.912	24.335	1.597
32.538	-7.842	24.384	-5.849	24.348	1.477
32.578	-7.858	24.414	-5.773	24.361	1.442
32.618	-7.835	24.444	-5.724	24.374	1.413
32.658	-7.849	24.474	-5.65	24.388	1.342
32.697	-7.841	24.504	-5.607	24.401	1.24
32.737	-7.815	24.534	-5.557	24.414	1.143
32.777	-7.826	24.563	-5.505	24.428	1.051
32.817	-7.825	24.593	-5.461	24.441	0.961
32.857	-7.803	24.623	-5.442	24.454	0.846
32.897	-7.813	24.653	-5.473	24.468	0.712
32.937	-7.822	24.683	-5.438	24.481	0.572
32.977	-7.825	24.713	-5.411	24.494	0.445
33.017	-7.82	24.743	-5.413	24.508	0.343
33.057	-7.823	24.773	-5.408	24.521	0.252
33.097	-7.823	24.803	-5.43	24.534	0.172
33.137	-7.81	24.833	-5.454	24.547	0.111
33.177	-7.812	24.863	-5.475	24.561	0.042
33.216	-7.803	24.893	-5.502	24.574	-0.021
33.256	-7.809	24.922	-5.536	24.587	-0.125
33.296	-7.839	24.952	-5.586	24.601	-0.279
33.336	-7.833	24.982	-5.613	24.614	-0.453
33.376	-7.828	25.012	-5.685	24.627	-0.552
33.416	-7.823	25.042	-5.747	24.641	-0.548
33.456	-7.84	25.072	-5.808	24.654	-0.532
33.496	-7.824	25.102	-5.87	24.667	-0.587
33.536	-7.821	25.132	-5.95	24.681	-0.724
33.576	-7.841	25.162	-6.018	24.694	-0.841
33.616	-7.862	25.192	-6.11	24.707	-0.932
33.656	-7.868	25.222	-6.216	24.72	-1.024
33.696	-7.864	25.252	-6.308	24.734	-1.118
33.735	-7.896	25.281	-6.376	24.747	-1.222
33.775	-7.862	25.311	-6.482	24.76	-1.324
33.815	-7.892	25.341	-6.577	24.774	-1.414
33.855	-7.884	25.371	-6.705	24.787	-1.5
33.895	-7.885	25.401	-6.809	24.8	-1.582
33.935	-7.891	25.431	-6.909	24.814	-1.657
33.975	-7.903	25.461	-7.004	24.827	-1.739
34.015	-7.896	25.491	-7.099	24.84	-1.818
34.055	-7.888	25.521	-7.23	24.854	-1.913
34.095	-7.886	25.551	-7.325	24.867	-2.031
34.135	-7.902	25.581	-7.459	24.88	-2.206
34.175	-7.9	25.611	-7.545	24.893	-2.393
34.215	-7.897	25.641	-7.652	24.907	-2.518
34.254	-7.906	25.67	-7.762	24.92	-2.558
34.294	-7.906	25.7	-7.868	24.933	-2.557
34.334	-7.916	25.73	-7.977	24.947	-2.611
34.374	-7.915	25.76	-8.095	24.96	-2.709
34.414	-7.908	25.79	-8.204	24.973	-2.815
34.454	-7.922	25.82	-8.293	24.987	-2.924
34.494	-7.915	25.85	-8.368	25	-3.015
34.534	-7.927	25.88	-8.46	25.013	-3.132
34.574	-7.93	25.91	-8.565	25.026	-3.26
34.614	-7.955	25.94	-8.667	25.04	-3.408
34.654	-7.947	25.97	-8.777	25.053	-3.557
34.694	-7.945	26	-8.853	25.066	-3.691
34.734	-7.933	26.029	-8.933	25.08	-3.818
34.773	-7.97	26.059	-9.015	25.093	-3.929
34.813	-7.968	26.089	-9.073	25.106	-4.042
34.853	-7.965	26.119	-9.156	25.12	-4.157
34.893	-7.97	26.149	-9.221	25.133	-4.276
34.933	-7.985	26.179	-9.252	25.146	-4.42
34.973	-7.97	26.209	-9.326	25.16	-4.607
35.013	-7.979	26.239	-9.41	25.173	-4.801
35.053	-8.002	26.269	-9.46	25.186	-4.962
35.093	-8.002	26.299	-9.501	25.199	-5.03
35.133	-8.02	26.329	-9.539	25.213	-5.091
35.173	-8.045	26.359	-9.609	25.226	-5.188
35.213	-8.067	26.388	-9.63	25.239	-5.353
35.253	-8.032	26.418	-9.67	25.253	-5.534
35.292	-8.06	26.448	-9.706	25.266	-5.702
35.332	-8.051	26.478	-9.747	25.279	-5.851
35.372	-8.069	26.508	-9.778	25.293	-5.999
35.412	-8.086	26.538	-9.8	25.306	-6.156
35.452	-8.085	26.568	-9.857	25.319	-6.309
35.492	-8.095	26.598	-9.867	25.333	-6.464
35.532	-8.071	26.628	-9.906	25.346	-6.618
35.572	-8.091	26.658	-9.935	25.359	-6.783
35.612	-8.087	26.688	-9.964	25.372	-6.941
35.652	-8.091	26.718	-9.96	25.386	-7.102
35.692	-8.092	26.748	-9.976	25.399	-7.26
35.732	-8.122	26.777	-10.025	25.412	-7.415
35.772	-8.132	26.807	-10.051	25.426	-7.576
35.811	-8.127	26.837	-10.045	25.439	-7.78
35.851	-8.121	26.867	-10.075	25.452	-8.022
35.891	-8.138	26.897	-10.093	25.466	-8.229
35.931	-8.145	26.927	-10.092	25.479	-8.382
35.971	-8.152	26.957	-10.096	25.492	-8.482
36.011	-8.17	26.987	-10.119	25.506	-8.601
36.051	-8.19	27.017	-10.159	25.519	-8.749
36.091	-8.195	27.047	-10.183	25.532	-8.904
36.131	-8.207			25.545	-9.055
36.171	-8.209			25.559	-9.215
36.211	-8.236			25.572	-9.377
36.251	-8.246			25.585	-9.56
36.291	-8.262			25.599	-9.754
36.33	-8.262			25.612	-9.937
36.37	-8.268			25.625	-10.109
36.41	-8.253			25.639	-10.27
36.45	-8.264			25.652	-10.437
36.49	-8.29			25.665	-10.604
36.53	-8.291			25.679	-10.744
36.57	-8.285			25.692	-10.891
				25.705	-11.03
				25.718	-11.211
				25.732	-11.413
				25.745	-11.604
				25.758	-11.741
				25.772	-11.83
				25.785	-11.947
				25.798	-12.1
				25.812	-12.278
				25.825	-12.435
				25.838	-12.575
				25.852	-12.718
				25.865	-12.852
				25.878	-12.992
				25.891	-13.135
				25.905	-13.285
				25.918	-13.439
				25.931	-13.581
				25.945	-13.715
				25.958	-13.839
				25.971	-13.979
				25.985	-14.109

## Sheet: Figure 3e
SETD3 alone
Plate:	Plate1	1.3	PlateFormat	Endpoint	Luminescence	Raw	FALSE	1																6				1	3
	Temperature(¡C)	1	2	3	4	5	6	7	8	9	10	11	12
	24.5	343764	302852	271989	201003	158981	98606	61980	37002	27633	21038	19805	16700	repeat1
		338224	300770	278855	207653	164044	81024	59488	36146	26273	20714	19685	18313	repeat2
		348919	319671	294811	236257	152125	107922	74630	45970	32646	22907	17675	14675	repeat3
SETD3+2A(1:2)
Plate:	Plate1	1.3	PlateFormat	Endpoint	Luminescence	Raw	FALSE	1																6				6	3
	Temperature(¡C)	1	2	3	4	5	6	7	8	9	10	11	12
	25.5	196378	139530	93757	62015	34764	24765	21824	19796	23772	23515	16237	15850	repeat1
		192482	144410	98908	68311	40422	29011	23964	21809	23405	23165	16156	15959	repeat2
		202373	144204	99760	66581	39738	28668	24015	21955	24252	23448	16319	15643	repeat3
SETD3+2A(1:5)
Plate:	Plate1	1.3	PlateFormat	Endpoint	Luminescence	Raw	FALSE	1																6				6	3
	Temperature(¡C)	1	2	3	4	5	6	7	8	9	10	11	12
	25.5	123910	91164	57824	38255	23986	17489	17890	17532	13257	13285	12289	12545	repeat1
		136483	99905	61978	41420	25474	19049	19674	18199	13086	12734	11667	11354	repeat2
		140786	103840	65691	42401	26178	18589	19742	18517	13812	13202	11886	12085	repeat3

## Sheet: Figure 4c
SETD3+2A-KHY(1:5)
Plate:	Plate1	1.3	PlateFormat	Endpoint	Luminescence	Raw	FALSE	1																6				1	3
	Temperature(¡C)	1	2	3	4	5	6	7	8	9	10	11	12
	26	285036	241589	188034	126923	79761	51578	32772	25825	25311	23740	21779	20768	repeat1
		303678	264501	210812	145137	90746	55533	33812	26368	25690	23616	21105	21226	repeat2
		313696	273215	223381	158737	105622	67337	40577	29271	26054	23464	21617	20300	repeat3

## Sheet: Figure 4d
Fig 4d

## Sheet: Figure 4e
Fig 4e

## Sheet: Figure 4f
Fig 4f

## Sheet: Figure 4g
Fig 4g

## Sheet: Figure 4h
Fig 4h

## Sheet: Figure 4i
Fig 4i

## Sheet: Supplementary Fig 2a,b
Full-length SETD3 was co-expressed with EV71 2A C110A gel filtration
Figures S2a
0.09	-0.207						Figures S2b
0.12	-0.269
0.149	-0.285
0.179	-0.584
0.209	-0.934
0.239	-0.762
0.269	-0.742
0.299	-0.732
0.329	-0.377
0.359	-0.447
0.389	-0.45
0.419	1.089
0.448	2.057
0.478	1.418
0.508	1.136
0.538	0.919
0.568	0.557
0.598	0.201
0.628	-0.028
0.658	-0.234
0.688	-0.306
0.717	-0.437
0.747	-0.523
0.777	-0.467
0.807	-0.563
0.837	-0.695
0.867	-0.809
0.897	-0.607
0.927	-0.305
0.957	-0.251
0.987	-0.405
1.016	-0.626
1.046	-0.576
1.076	-0.523
1.106	-0.569
1.136	-0.703
1.166	-0.622
1.196	-0.759
1.226	-1.069
1.256	-1.184
1.286	-1.028
1.315	-1.064
1.345	-1.111
1.375	-1.135
1.405	-1.13
1.435	-1.115
1.465	-1.154
1.495	-1.275
1.525	-1.249
1.555	-1.276
1.584	-1.264
1.614	-1.236
1.644	-1.132
1.674	-1.012
1.704	-1.194
1.734	-1.215
1.764	-1.166
1.794	-1.14
1.824	-1.169
1.854	-1.276
1.883	-1.243
1.913	-1.032
1.943	-0.632
1.973	-0.655
2.003	-0.702
2.033	-0.737
2.063	-0.693
2.093	-0.701
2.123	-0.723
2.152	-0.716
2.182	-0.839
2.212	-0.865
2.242	-1.037
2.272	-1.251
2.302	-1.213
2.332	-1.273
2.362	-1.262
2.392	-1.226
2.422	-1.232
2.451	-1.262
2.481	-1.235
2.511	-1.273
2.541	-1.307
2.571	-1.298
2.601	-1.273
2.631	-1.279
2.661	-1.227
2.691	-1.243
2.72	-1.279
2.75	-1.215
2.78	-1.168
2.81	-1.045
2.84	-1.166
2.87	-1.352
2.9	-1.259
2.93	-1.132
2.96	-0.818
2.99	-0.822
3.019	-0.99
3.049	-1.112
3.079	-0.958
3.109	-0.93
3.139	-0.88
3.169	-0.972
3.199	-1.019
3.229	-1.028
3.259	-1.209
3.289	-1.254
3.318	-1.287
3.348	-1.222
3.378	-1.28
3.408	-1.263
3.438	-1.27
3.468	-1.251
3.498	-1.27
3.528	-1.252
3.558	-1.258
3.587	-1.281
3.617	-1.197
3.647	-1.248
3.677	-1.388
3.707	-1.3
3.737	-1.232
3.767	-1.292
3.797	-1.166
3.827	-1.115
3.857	-1.213
3.886	-1.388
3.916	-1.322
3.946	-1.177
3.976	-0.854
4.006	-0.699
4.036	-0.795
4.066	-0.774
4.096	-0.784
4.126	-0.801
4.155	-0.821
4.185	-0.778
4.215	-0.872
4.245	-0.969
4.275	-1.108
4.305	-1.314
4.335	-1.264
4.365	-1.232
4.395	-1.286
4.425	-1.353
4.454	-1.308
4.484	-1.337
4.514	-1.259
4.544	-1.178
4.574	-1.167
4.604	-1.354
4.634	-1.304
4.664	-1.192
4.694	-1.224
4.724	-1.128
4.753	-1.181
4.783	-1.329
4.813	-1.132
4.843	-0.97
4.873	-0.969
4.903	-1.094
4.933	-1.048
4.963	-1.029
4.993	-0.722
5.022	-0.512
5.052	-0.552
5.082	-0.531
5.112	-0.423
5.142	-0.481
5.172	-0.454
5.202	-0.423
5.232	-0.559
5.262	-0.563
5.292	-0.651
5.321	-0.846
5.351	-0.895
5.381	-0.983
5.411	-0.98
5.441	-0.958
5.471	-0.967
5.501	-0.986
5.531	-0.899
5.561	-0.968
5.59	-1.027
5.62	-1.065
5.65	-1.056
5.68	-1.024
5.71	-1.024
5.74	-1.052
5.77	-1.017
5.8	-1.018
5.83	-0.944
5.86	-0.874
5.889	-0.904
5.919	-1.019
5.949	-1.054
5.979	-1.101
6.009	-0.925
6.039	-0.633
6.069	-0.509
6.099	-0.604
6.129	-0.578
6.158	-0.506
6.188	-0.553
6.218	-0.623
6.248	-0.566
6.278	-0.779
6.308	-0.876
6.338	-1.137
6.368	-1.405
6.398	-1.207
6.428	-1.228
6.457	-1.163
6.487	-1.124
6.517	-1.162
6.547	-1.196
6.577	-1.256
6.607	-1.167
6.637	-1.213
6.667	-1.207
6.697	-1.227
6.727	-1.225
6.756	-1.273
6.786	-1.222
6.816	-1.206
6.846	-1.22
6.876	-1.089
6.906	-1.115
6.936	-1.158
6.966	-1.165
6.996	-1.126
7.025	-1.033
7.055	-0.718
7.085	-0.763
7.115	-0.813
7.145	-0.732
7.175	-0.795
7.205	-0.87
7.235	-0.797
7.265	-0.869
7.295	-0.969
7.324	-0.973
7.354	-1.259
7.384	-1.217
7.414	-1.248
7.444	-1.225
7.474	-1.241
7.504	-1.208
7.534	-1.195
7.564	-1.245
7.593	-1.228
7.623	-1.132
7.653	-1.233
7.683	-1.333
7.713	-1.269
7.743	-1.177
7.773	-1.013
7.803	-0.969
7.833	-1.299
7.863	-1.277
7.892	-1.129
7.922	-1.103
7.952	-1.17
7.982	-1.168
8.012	-1.256
8.042	-1.19
8.072	-0.778
8.102	-0.654
8.132	-0.525
8.161	-0.541
8.191	-0.633
8.221	-0.743
8.251	-0.699
8.281	-0.687
8.311	-0.728
8.341	-0.756
8.371	-0.93
8.401	-1.222
8.431	-1.213
8.46	-1.157
8.49	-1.154
8.52	-1.19
8.55	-1.144
8.58	-1.06
8.61	-0.973
8.64	-0.994
8.67	-1.004
8.7	-1.003
8.73	-0.968
8.759	-1.068
8.789	-0.805
8.819	-0.954
8.849	-1.012
8.879	-0.893
8.909	-0.779
8.939	-0.742
8.969	-0.899
8.999	-0.941
9.028	-0.966
9.058	-0.97
9.088	-0.71
9.118	-0.437
9.148	-0.729
9.178	-0.748
9.208	-0.624
9.238	-0.639
9.268	-0.76
9.298	-0.824
9.327	-0.722
9.357	-0.699
9.387	-0.711
9.417	-0.971
9.447	-1.043
9.477	-1.034
9.507	-0.956
9.537	-0.898
9.567	-1.042
9.596	-1.138
9.626	-1.02
9.656	-1.081
9.686	-0.975
9.716	-0.962
9.746	-0.945
9.776	-1.011
9.806	-0.936
9.836	-0.901
9.866	-0.831
9.895	-0.767
9.925	-0.583
9.955	-0.417
9.985	-0.393
10.015	-0.427
10.045	-0.362
10.075	-0.189
10.105	0.037
10.135	0.549
10.164	0.706
10.194	0.861
10.224	1.009
10.254	1.162
10.284	1.375
10.314	1.425
10.344	1.48
10.374	1.48
10.404	1.446
10.434	1.465
10.463	1.482
10.493	1.38
10.523	1.622
10.553	1.845
10.583	1.923
10.613	1.976
10.643	2.028
10.673	2.068
10.703	2.115
10.733	2.184
10.762	2.297
10.792	2.345
10.822	2.405
10.852	2.37
10.882	2.318
10.912	2.449
10.942	2.581
10.972	2.659
11.002	2.56
11.031	2.411
11.061	2.448
11.091	2.486
11.121	2.646
11.151	2.944
11.181	2.985
11.211	2.961
11.241	2.967
11.271	3.039
11.301	3.052
11.33	2.955
11.36	2.968
11.39	2.881
11.42	2.635
11.45	2.502
11.48	2.116
11.51	2.233
11.54	2.314
11.57	2.315
11.599	2.342
11.629	2.341
11.659	2.395
11.689	2.305
11.719	2.34
11.749	2.506
11.779	2.519
11.809	2.609
11.839	2.661
11.869	2.627
11.898	2.648
11.928	2.773
11.958	2.832
11.988	2.993
12.018	3
12.048	3.031
12.078	3.13
12.108	3.108
12.138	3.221
12.168	3.659
12.197	3.808
12.227	3.939
12.257	3.907
12.287	3.984
12.317	4.091
12.347	4.262
12.377	4.267
12.407	4.191
12.437	4.281
12.466	4.295
12.496	4.247
12.526	4.293
12.556	4.329
12.586	4.507
12.616	4.446
12.646	4.449
12.676	4.639
12.706	4.762
12.736	4.746
12.765	4.905
12.795	5.089
12.825	5.103
12.855	5.137
12.885	5.311
12.915	5.438
12.945	5.491
12.975	5.626
13.005	5.884
13.034	6.042
13.064	6.116
13.094	6.071
13.124	6.257
13.154	6.466
13.184	6.784
13.214	7.039
13.244	7.254
13.274	7.414
13.304	7.551
13.333	7.833
13.363	8.236
13.393	8.432
13.423	8.886
13.453	9.531
13.483	9.863
13.513	10.356
13.543	11.17
13.573	12.321
13.602	13.556
13.632	15.143
13.662	16.901
13.692	18.964
13.722	21.55
13.752	24.238
13.782	27.633
13.812	31.563
13.842	36.491
13.872	41.829
13.901	47.62
13.931	53.762
13.961	60.459
13.991	69.252
14.021	78.174
14.051	86.829
14.081	96.32
14.111	108.156
14.141	121.648
14.171	134.853
14.2	148.392
14.23	160.871
14.26	175.022
14.29	190.996
14.32	204.733
14.35	218.692
14.38	234.303
14.41	250.852
14.44	266.556
14.469	280.768
14.499	293.898
14.529	304.205
14.559	318.138
14.589	331.767
14.619	341.607
14.649	351.386
14.679	360.637
14.709	370.818
14.739	380.002
14.768	387.56
14.798	392.677
14.828	398.889
14.858	405.171
14.888	409.066
14.918	413.441
14.948	416.712
14.978	419.251
15.008	423.129
15.037	425.107
15.067	425.687
15.097	425.123
15.127	425.488
15.157	426.386
15.187	425.71
15.217	425.368
15.247	424.098
15.277	421.837
15.307	419.394
15.336	417.081
15.366	413.799
15.396	410.681
15.426	407.36
15.456	403.25
15.486	399.354
15.516	394.646
15.546	389.38
15.576	384.296
15.605	379.133
15.635	373.767
15.665	368.588
15.695	362.532
15.725	357.093
15.755	352.3
15.785	346.602
15.815	339.52
15.845	332.207
15.875	325.968
15.904	319.738
15.934	314.196
15.964	307.402
15.994	301.011
16.024	295.565
16.054	289.591
16.084	282.548
16.114	275.102
16.144	268.687
16.174	262.342
16.203	256.516
16.233	250.805
16.263	244.399
16.293	239.015
16.323	234.169
16.353	228.387
16.383	221.281
16.413	214.791
16.443	209.17
16.472	203.631
16.502	198.731
16.532	192.525
16.562	186.943
16.592	182.417
16.622	177.234
16.652	171.544
16.682	165.651
16.712	161.102
16.742	156.397
16.771	152.202
16.801	147.72
16.831	142.75
16.861	138.767
16.891	135.107
16.921	131.408
16.951	126.224
16.981	121.485
17.011	117.9
17.04	114.181
17.07	110.913
17.1	106.855
17.13	103.514
17.16	100.457
17.19	96.954
17.22	93.453
17.25	90.028
17.28	87.276
17.31	84.357
17.339	82.002
17.369	78.902
17.399	75.846
17.429	73.68
17.459	71.495
17.489	68.823
17.519	66.001
17.549	63.587
17.579	61.36
17.608	59.202
17.638	57.376
17.668	55.173
17.698	53.297
17.728	51.56
17.758	49.811
17.788	47.761
17.818	45.727
17.848	44.373
17.878	43.057
17.907	41.766
17.937	40.191
17.967	38.672
17.997	37.585
18.027	36.464
18.057	35.17
18.087	33.751
18.117	32.592
18.147	31.58
18.177	30.856
18.206	29.727
18.236	28.392
18.266	27.623
18.296	27.145
18.326	26.478
18.356	25.501
18.386	24.626
18.416	23.871
18.446	23.307
18.475	22.737
18.505	21.972
18.535	21.237
18.565	20.617
18.595	19.916
18.625	19.17
18.655	18.474
18.685	17.981
18.715	17.553
18.745	17.161
18.774	16.701
18.804	16.245
18.834	15.894
18.864	15.621
18.894	15.148
18.924	14.727
18.954	14.406
18.984	14.13
19.014	13.554
19.043	13.537
19.073	13.263
19.103	12.726
19.133	12.629
19.163	12.712
19.193	12.547
19.223	12.207
19.253	11.905
19.283	11.688
19.313	11.607
19.342	11.852
19.372	11.68
19.402	11.466
19.432	11.349
19.462	11.287
19.492	11.04
19.522	10.945
19.552	10.82
19.582	10.65
19.612	10.592
19.641	10.253
19.671	10.012
19.701	9.995
19.731	9.959
19.761	9.923
19.791	9.885
19.821	9.735
19.851	9.604
19.881	9.647
19.91	9.679
19.94	9.629
19.97	9.632
20	9.395
20.03	9.39
20.06	9.348
20.09	9.385
20.12	9.355
20.15	9.373
20.18	9.397
20.209	9.371
20.239	9.365
20.269	9.164
20.299	9.126
20.329	9.084
20.359	9.467
20.389	9.68
20.419	9.686
20.449	9.719
20.478	9.581
20.508	9.478
20.538	9.564
20.568	9.569
20.598	9.442
20.628	9.326
20.658	9.146
20.688	8.986
20.718	9.05
20.748	9.058
20.777	8.842
20.807	8.874
20.837	8.871
20.867	8.895
20.897	8.863
20.927	8.834
20.957	8.875
20.987	8.816
21.017	8.757
21.046	8.738
21.076	8.71
21.106	8.631
21.136	8.866
21.166	8.727
21.196	8.634
21.226	8.611
21.256	8.61
21.286	8.356
21.316	8.247
21.345	8.332
21.375	8.488
21.405	8.491
21.435	8.577
21.465	8.575
21.495	8.429
21.525	8.196
21.555	8.226
21.585	8.201
21.615	8.126
21.644	7.986
21.674	7.938
21.704	7.689
21.734	7.481
21.764	7.416
21.794	7.376
21.824	7.263
21.854	7.149
21.884	7.109
21.913	6.95
21.943	6.779
21.973	6.767
22.003	6.696
22.033	6.584
22.063	6.445
22.093	6.327
22.123	6.294
22.153	6.138
22.183	6.127
22.212	6.063
22.242	6.003
22.272	5.932
22.302	5.751
22.332	5.601
22.362	5.569
22.392	5.834
22.422	5.873
22.452	5.75
22.481	5.693
22.511	5.569
22.541	5.537
22.571	5.412
22.601	5.264
22.631	5.211
22.661	5.064
22.691	4.861
22.721	4.604
22.751	4.419
22.78	4.36
22.81	4.304
22.84	4.223
22.87	4.156
22.9	3.931
22.93	3.864
22.96	3.802
22.99	3.834
23.02	3.917
23.049	3.717
23.079	3.472
23.109	3.397
23.139	3.235
23.169	3.21
23.199	3.177
23.229	3.126
23.259	3.187
23.289	3.033
23.319	2.838
23.348	2.53
23.378	2.571
23.408	2.582
23.438	2.756
23.468	2.783
23.498	2.439
23.528	2.268
23.558	2.167
23.588	1.979
23.618	1.848
23.647	1.811
23.677	1.671
23.707	1.411
23.737	1.134
23.767	0.883
23.797	0.761
23.827	0.576
23.857	0.476
23.887	0.265
23.916	0.052
23.946	-0.065
23.976	-0.16
24.006	-0.258
24.036	-0.445
24.066	-0.628
24.096	-0.721
24.126	-0.774
24.156	-0.843
24.186	-0.857
24.215	-0.909
24.245	-0.926
24.275	-0.911
24.305	-0.924
24.335	-0.836
24.365	-1.01
24.395	-0.963
24.425	-0.831
24.455	-0.477
24.484	-0.247
24.514	-0.24
24.544	-0.047
24.574	-0.067
24.604	-0.133
24.634	-0.001
24.664	0.139
24.694	0.062
24.724	0.118
24.754	-0.148
24.783	-0.497
24.813	-0.376
24.843	-0.388
24.873	-0.352
24.903	-0.312
24.933	-0.269
24.963	-0.311
24.993	-0.338
25.023	-0.41
25.052	-0.381
25.082	-0.353
25.112	-0.417
25.142	-0.382
25.172	-0.381
25.202	-0.459
25.232	-0.471
25.262	-0.462
25.292	-0.384
25.322	-0.305
25.351	-0.4
25.381	-0.527
25.411	-0.578
25.441	-0.606
25.471	-0.351
25.501	-0.16
25.531	-0.247
25.561	-0.395
25.591	-0.406
25.621	-0.442
25.65	-0.612
25.68	-0.635
25.71	-0.577
25.74	-0.733
25.77	-0.905
25.8	-1.16
25.83	-1.286
25.86	-1.287
25.89	-1.409
25.919	-1.521
25.949	-1.668
25.979	-1.694
26.009	-1.771
26.039	-1.839
26.069	-1.765
26.099	-1.95
26.129	-2.042
26.159	-2.216
26.189	-2.279
26.218	-2.232
26.248	-2.255
26.278	-2.271
26.308	-2.302
26.338	-2.337
26.368	-2.413
26.398	-2.524
26.428	-2.609
26.458	-2.545
26.487	-2.378
26.517	-2.11
26.547	-2.124
26.577	-2.198
26.607	-2.068
26.637	-2.232
26.667	-2.154
26.697	-2.142
26.727	-2.171
26.757	-2.279
26.786	-2.38
26.816	-2.516
26.846	-2.637
26.876	-2.561
26.906	-2.534
26.936	-2.536
26.966	-2.495
26.996	-2.475
27.026	-2.38
27.055	-2.288
27.085	-2.286
27.115	-2.214
27.145	-2.079
27.175	-2.087
27.205	-2.025
27.235	-1.913
27.265	-1.939
27.295	-1.883
27.325	-1.824
27.354	-1.665
27.384	-1.63
27.414	-1.634
27.444	-1.79
27.474	-1.584
27.504	-1.386
27.534	-1.033
27.564	-1.065
27.594	-1.024
27.624	-1.083
27.653	-0.947
27.683	-0.892
27.713	-0.858
27.743	-0.83
27.773	-0.762
27.803	-0.73
27.833	-0.843
27.863	-0.985
27.893	-1.01
27.922	-0.954
27.952	-0.962
27.982	-0.95
28.012	-0.848
28.042	-0.886
28.072	-0.868
28.102	-0.796
28.132	-0.752
28.162	-0.777
28.192	-0.681
28.221	-0.663
28.251	-0.679
28.281	-0.703
28.311	-0.622
28.341	-0.524
28.371	-0.497
28.401	-0.442
28.431	-0.554
28.461	-0.608
28.49	-0.611
28.52	-0.569
28.55	-0.145
28.58	-0.093
28.61	-0.047

[truncated: 2 more sheets: Supplementary Fig 7, Figure response to reviewers ]
